# Supplementary material for: Deciphering genetic and nongenetic factors underlying tumour dormancy: insights from multiomics analysis of two syngeneic MRD models of melanoma and leukemia
Source: Biol Res. 2024 Sep 3;57:59. doi: 10.1186/s40659-024-00540-y (PMC11370043; doi:10.1186/s40659-024-00540-y)
Supplement: Supplementary file 1 — Additional file 1: Table S1. The following raw data were obtained: exome sequencing data, histone epigenetic marker data, transcriptomic gene expression data and proteomic MS data. a) Description of mutation types in the indicated genes in DA1-3b and B16-F1 cells. b) Multiomics data analysis from CNV, histones marks, and transcriptomic gene expression data for the indicated mutated genes in both MRD models. c) Percentages of the indicated mutated genes and the associated CNVs in the human AML and melanoma cohorts. d) Percent of the 50 most frequently mutated genes and the associated CNVs in the human AML and melanoma cohorts. The values are represented by a distinct colour gradient. For human melanoma samples, the results are represented according to the stage of disease progression, i.e., primary or metastatic tumours. The data were extracted from the public domain GDC portalversion 1.0. e) Proteomic MS analysis and resulting LFQ data in both MRD models. f) Multiomics data analysis of CNV, histones marks, and transcriptomic gene expression data for the indicated dysregulated proteins in the leukemia model. g) Multiomics data analysis of CNV, histones marks, and transcriptomic gene expression data for the indicated dysregulated proteins in a melanoma model. h) Multiomics data analysis of CNV, histones marks, and transcriptomic gene expression data for the 11 common dysregulated proteins in both MRD models [file 40659_2024_540_MOESM1_ESM.xlsx]

## Sheet: a
CHROM	POS mm10	REF	ALT	variant	TYPE	gene	SIFT (cutoff=0.05)	EXON	cDNA_position	CDS_position	Protein_position	Amino_acids	Codons
chr1	4352626	T	C	snp	Single AA Change	Rp1	Damaging	2/4	327	200	67	D/G	gAc/gGc
chr1	20733624	G	A	snp	Single AA Change	Il17a	Damaging	3/3	299	242	81	R/H	cGc/cAc
chr1	82670210	T	A	snp	Single AA Change	Col4a3	Tolerated	23/52	1810	1441	481	F/I	Ttc/Atc
chr1	87100799	A	C	snp	Single AA Change	Alpi	Damaging	4/11	439	368	123	V/G	gTc/gGc
chr1	121554084	C	G	snp	Single AA Change	Ddx18	Damaging	13/13	2009	1895	632	G/A	gGc/gCc
chr1	126027567	T	G	snp	Single AA Change	Nckap5	Tolerated	12/17	1827	1451	484	N/T	aAc/aCc
chr1	136097474	T	C	snp	Single AA Change	Cacna1s	Damaging	24/44	3016	3016	1006	S/P	Tca/Cca
chr1	5095686	C	T	snp	Single AA Change	Atp6v1h	tolerated	4/11	2729
chr1	171531171	G	A	snp	Single AA Change	Itln1	Damaging	5/8	507	427	143	Q/*	Cag/Tag
chr1	63151632	A	G	snp	Single AA Change	Ndufs1	Damaging	14/19	1714	1472	491	V/A	gTa/gCa
chr1	167355718	A	G	snp	Single AA Change	Aldh9a1	tolerated	4/11	749	504	168	R	agA/agG
chr1	185260494	T	A	snp	Single AA Change	Rab3gap2	Damaging	21/35	2428	2303	768	L/*	tTa/tAa
chr1	9746594	T	C	snp	Synonymous	Vcpip1	tolerated	1/3	1789	1563	521	V	gtA/gtG
chr1	65165158	GCC	G	snp	Single AA Change	Idh1	Damaging	6/9	998-999	790-791	264	G/X	GGc/c
chr10	90991521	A	G	snp	Single AA Change	Apaf1	Damaging	27/27	4374	3679	1227	S/P	Tcc/Ccc
chr10	99108650	G	T	snp	Single AA Change	Galnt4	Damaging	1/1	492	236	79	R/I	aGa/aTa
chr10	127584379	G	A	snp	Single AA Change	Lrp1	Damaging	17/89	3195	2734	912	R/C	Cgc/Tgc
chr10	129540730	CT	TG	substi	Single AA Change	Olfr792	Damaging	1/1	192-193	192-193	64-65	FS/FA	ttCTca/ttTGca
chr10	80719237	T	C	snp	Single AA Change	Ap3d1	Damaging	13/31	1473	1253	418	Y/C	tAc/tGc
chr10	18627721	C	G	snp	Single AA Change	Arfgef3	Damaging	18/34	3068	2935	979	V/L	Gtg/Ctg
chr10	128388646	T	A	snp	Single AA Change	Ankrd52	Damaging	21/28	2396	2292	764	C/*	tgT/tgA
chr10	40933279	A	AT	snp	Single AA Change	Wasf1	Damaging	6/9	979-980	707-708	236	E/DX	gag/gaTg
chr10	94220708	C	T	snp	Synonymous	Ndufa12	tolerated	4/4	375	285	95	D	gaC/gaT
chr10	127521031	C	T	snp	Single AA Change	Shmt2	Damaging	2/12	242	118	40	A/T	Gct/Act
chr11	6600733	TG	CA	substi	Single AA Change	Nacad	Tolerated	2/8	2761-2762	2456-2457	819	P/L	cCA/cTG
chr11	59067293	T	G	snp	Single AA Change	Obscn	Tolerated	39/104	10580	10580	3527	K/T	aAg/aCg
chr11	83004751	CA	TG	substi	Single AA Change	Slfn8	Damaging	5/6	1584-1585	1227-1228	409-410	PE/PK	ccTGaa/ccCAaa
chr11	95068226	A	C	snp	Single AA Change	Itga3	Damaging	3/26	791	413	138	L/R	cTg/cGg
chr11	109976482	A	T	snp	Single AA Change	Abca8b	Damaging	6/39	989	749	250	M/K	aTg/aAg
chr11	110220135	C	A	snp	Nonsense	Abca6	Damaging	12/39	1765	1549	517	G/*	Gga/Tga
chr11	110299971	A	T	snp	Single AA Change	Abca5	Damaging	18/39	2524	2312	771	V/D	gTt/gAt
chr11	88930332	A	G	snp	Synonymous	Scpep1	tolerated	11/13	1104	1008	336	Y	taT/taC
chr11	33157032	AATCATCATCATC	A	snp	Single AA Change	Npm1	Damaging	7/11	753-764	526-537	176-179	DDDD/-	GATGATGATGAT/-
chr11	5019448	A	G	snp	Single AA Change	Ap1b1	Damaging	7/21	1138	884	295	E/G	gAg/gGg
chr11	120562233	G	A	snp	Single AA Change	P4hb	tolerated	10/11	1826	1380	460	N	aaC/aaT
chr11	115957381	C	T	snp	Single AA Change	Sap30bp	Damaging	5/11	722	328	110	R/C	Cgc/Tgc
chr11	76121594	A	T	snp	Single AA Change	Vps53	Damaging	8/22	759	611	204	V/E	gTg/gAg
chr11	4915582	C	T	snp	Single AA Change	Thoc5	Damaging	12/20	1216	1160	387	T/I	aCc/aTc
chr11	29707084	G	A	snp	Single AA Change	Rtn4	Damaging	3/9	1479	1237	413	G/S	Ggt/Agt
chr12	30094782	T	C	snp	Single AA Change	Tpo	Damaging	11/17	2055	1967	656	D/G	gAc/gGc
chr12	34985549	A	G	snp	Single AA Change	Prps1l1	Damaging	1/1	789	662	221	D/G	gAc/gGc
chr12	111669929	C	T	snp	Single AA Change	Ckb	Damaging	7/8	987	863	288	G/D	gGc/gAc
chr12	111321095	A	C	snp	Single AA Change	Cdc42bpb	Damaging	13/37	2200	1753	585	S/A	Tcg/Gcg
chr12	85314519	G	T	snp	Single AA Change	Nek9	Damaging	12/22	1552	1411	471	P/T	Ccc/Acc
chr12	3866193	G	C	snp	Single AA Change	Dnmt3a	Damaging	4/23	639	377	126	R/T	aGa/aCa
chr13	60751217	T	C	snp	Single AA Change	Dapk1	Damaging	22/26	2774	2500	834	S/P	Tcc/Ccc
chr13	67257214	T	G	snp	Single AA Change	Zfp458	Damaging	4/4	1192	1160	387	N/T	aAt/aCt
chr13	99429215	C	T	snp	Single AA Change	Map1b	Damaging	5/7	7112	6997	2333	A/T	Gca/Aca
chr13	67292855	G	A	snp	Single AA Change	Zfp457	Damaging	4/4	1712	1655	552	T/I	aCa/aTa
chr14	50393197	T	C	snp	Single AA Change	Olfr736	Tolerated	1/1	440	440	147	V/A	gTc/gCc
chr14	66057686	A	G	snp	Single AA Change	Adam2	Damaging	9/21	720	709	237	W/R	Tgg/Cgg
chr14	55545251	GC	G	snp	Single AA Change	Pck2	Damaging	7/10	1280	1142	381	A/X	gCc/gc
chr14	16294597	T	C	snp	Single AA Change	Ngly1	Damaging	10/12	1613	1526	509	I/T	aTa/aCa
chr14	56262128	G	C	snp	Single AA Change	Gzmb	Damaging	1/5	133	22	8	L/V	Ctg/Gtg
chr14	56725362	CCA	C	snp	frameshift_variant	Pspc1	Damaging	8/8	1485-1486	1328-1329	443	M/X	aTG/a
chr15	10358639	G	T	snp	Nonsense	Agxt2	Damaging	1/14	103	43	15	E/*	Gag/Tag
chr15	41101890	A	C	snp	Single AA Change	Zfpm2	Damaging	8/8	2272	1770	590	K/N	aaA/aaC
chr15	61988277	T	C	snp	Synonymous	Myc	Tolerated	2/3	1382	801	267	S	tcT/tcC
chr15	89100894	C	T	snp	Single AA Change	Tubgcp6	Damaging	23/25	5260	4990	1664	A/T	Gcc/Acc
chr15	101782125	G	A	snp	Single AA Change	Krt72	Damaging	3/9	691	691	231	R/C	Cgc/Tgc
chr15	98131667	T	C	snp	Single AA Change	Pfkm	Damaging	22/23	2307	2158	720	F/L	Ttt/Ctt
chr15	81710389	G	A	snp	Single AA Change	Rangap1	Damaging	12/17	1529	1238	413	S/L	tCg/tTg
chr15	25804410	T	C	snp	Single AA Change	Myo10	Damaging	35/41	5275	4790	1597	L/P	cTg/cCg
chr15	78904311	G	A	snp	Synonymous	Sh3bp1	tolerated	7/17	853
chr15	76474848	A	G	snp	Single AA Change	Bop1	Damaging	2/16	215	167	56	L/S	tTg/tCg
chr15	76188541	C	T	snp	Single AA Change	Plec	Damaging	17/33	2518	2335	779	E/K	Gag/Aag
chr16	9669720	T	G	snp	Single AA Change	Grin2a	Damaging	6/14	1623	1313	438	K/T	aAg/aCg
chr16	15779510	C	T	snp	Single AA Change	Prkdc	Damaging	62/86	8533	8533	2845	L/F	Ctt/Ttt
chr16	32751890	G	T	snp	Single AA Change	Muc4	Tolerated	2/27	2261	1767	589	E/D	gaG/gaT
chr16	55816090	A	C	snp	Single AA Change	Nfkbiz	Damaging	10/14	2235	1662	554	D/E	gaT/gaG
chr16	96772561	A	C	snp	Single AA Change	Dscam	Damaging	11/33	2676	2200	734	F/V	Ttc/Gtc
chr16	90753382	T	C	snp	Single AA Change	Urb1	Damaging	38/39	6633	6581	2194	H/R	cAc/cGc
chr16	38502649	A	C	snp	Single AA Change	Timmdc1	Damaging	6/7	749	620	207	M/R	aTg/aGg
chr17	42805235	C	T	snp	Single AA Change	Cd2ap	Damaging	16/18	1841	1733	578	R/K	aGa/aAa
chr17	80278269	CT	C	snp	Single AA Change	Dhx57	Damaging	3/24	766	339	113	K/X	aaA/aa
chr17	29139234	C	A	snp	Single AA Change	Rab44	Damaging	3/8	1621	395	132	A/D	gCc/gAc
chr17	35656768	T	C	snp	Single AA Change	Vars2	Damaging	28/29	3374	3055	1019	M/V	Atg/Gtg
chr18	50164753	T	G	snp	Single AA Change	Hsd17b4	Damaging	13/24	1259	1108	370	F/V	Ttc/Gtc
chr18	68307674	C	T	snp	Single AA Change	Rnmt	Damaging	3/11	520	407	136	S/L	tCa/tTa
chr18	32097174	A	G	snp	Single AA Change	Iws1	Damaging	14/14	2466	2194	732	I/V	Atc/Gtc
chr18	36287696	C	G	snp	Single AA Change	Pura	Damaging	2/2	1118	535	179	L/V	Ctg/Gtg
chr19	32799998	A	C	snp	Single AA Change	Pten	Damaging	5/9	1339	391	131	T/P	Act/Cct
chr19	55926000	C	T	snp	Nonsense	Tcf7l2	Damaging	13/14	1856	1324	442	R/*	Cga/Tga
chr19	56856076	A	C	snp	Single AA Change	Tdrd1	Tolerated	17/25	2770	2412	804	Q/H	caA/caC
chr19	9003783	G	A	snp	Single AA Change	Ahnak	Damaging	5/5	2687	2430	810	M/I	atG/atA
chr19	40577621	A	G	snp	Single AA Change	Aldh18a1	Damaging	6/19	763	515	172	L/S	tTg/tCg
chr19	44110545	CA	C	snp	Single AA Change	Cwf19l1	Damaging	14/14	1672	1584	528	F/X	ttT/tt
chr19	6277304	C	G	snp	Synonymous	Ehd1	tolerated	1/5	580	330	110	P	ccC/ccG
chr2	27281968	G	C	snp	Nonsense	Vav2	Damaging	17/28	2180	1626	542	Y/*	taC/taG
chr2	146410192	TGA	GAG	substi	Single AA Change	Ralgapa2	Tolerated	19/41	2634-2636	2529-2531	843-844	TH/TS	acTCAt/acCTCt
chr2	164994080	G	A	snp	Single AA Change	Slc12a5	Damaging	20/26	3068	2648	883	R/H	cGc/cAc
chr2	76708479	TG	T	snp	Single AA Change	Ttn	Damaging	342/347	104136	104005	34669	Q/X	Cag/ag
chr2	5021414	C	G	snp	Single AA Change	Optn	Damaging	14/14	1842	1692	564	K/N	aaG/aaC
chr2	105172223	G	C	snp	Single AA Change	Wt1	Damaging	10/10	1701	1433	478	S/T	aGt/aCt
chr2	83660135	C	G	snp	Single AA Change	Zc3h15	Damaging	6/10	830	612	204	N/K	aaC/aaG
chr2	25363903	T	G	snp	Single AA Change	Uap1l1	Damaging	5/9	1007	940	314	I/L	Att/Ctt
chr2	151668019	C	T	snp	Single AA Change	Rad21l	Damaging	2/13	161	161	54	R/Q	cGa/cAa
chr2	125946951	C	G	snp	Synonymous	Galk2	tolerated	8/10	1115	891	297	L	ctC/ctG
chr2	150637952	AC	A	snp	Single AA Change	Acss1	Damaging	5/14	894	833	278	S/X	aGt/at
chr2	125257366	G	A	snp	Single AA Change	Dut	Damaging	6/6	708	442	148	D/N	Gac/Aac
chr2	164074236	C	A	snp	Single AA Change	Stk4	Damaging	1/11	99	24	8	N/K	aaC/aaA
chr2	5876862	A	G	snp	Single AA Change	Nudt5	tolerated
chr2	112455078	C	T	snp	Single AA Change	Emc7	Damaging	1/5	82	11	4	A/V	gCt/gTt
chr2	73097261	T	G	snp	Single AA Change	Ola1	Damaging	10/11	1135	973	325	T/P	Acg/Ccg
chr2	76742268	CT	C	snp	Single AA Change	Ttn	Damaging	309/347	78410	78279	26093	I/X	atA/at
chr2	119764885	G	C	snp	Single AA Change	Rpap1	Damaging	24/26	4111	3874	1292	P/A	Cct/Gct
chr2	119776810	T	C	snp	Single AA Change	Rpap1	Damaging	8/26	1084	847	283	K/E	Aag/Gag
chr3	108700760	T	C	snp	Single AA Change	Gpsm2	Damaging	7/15	1218	701	234	E/G	gAg/gGg
chr3	131599874	C	G	snp	Single AA Change	Papss1	Damaging	9/15	1046	616	206	P/A	Cct/Gct
chr3	156859483	T	G	snp	Single AA Change	Negr1	Damaging	2/7	606	205	69	S/A	Tca/Gca
chr3	87977971	G	GTT	snp	Single AA Change	Nes	Damaging	4/4	3646-3647	3536-3537	1179	G/GX	ggc/ggTTc
chr3	101590698	C	T	snp	Single AA Change	Atp1a1	Damaging	8/23	1042	772	258	V/I	Gtc/Atc
chr3	94699648	C	T	snp	Single AA Change	Selenbp2	tolerated	6/12	703	600	200	V	gtC/gtT
chr3	20152806	C	A	snp	Single AA Change	Gyg	Damaging	2/7	380	199	67	G/C	Ggc/Tgc
chr3	88484762	A	T	snp	Single AA Change	Lmna	tolerated
chr4	41395091	C	A	snp	Single AA Change	Kif24	Damaging	11/13	2338	2183	728	S/I	aGc/aTc
chr4	65648312	A	C	snp	Single AA Change	Astn2	Damaging	15/23	2859	2608	870	W/G	Tgg/Ggg
chr4	126138834	C	T	snp	Nonsense	Stk40	Damaging	13/13	1666	1156	386	Q/*	Caa/Taa
chr4	145069083	C	A	snp	Single AA Change	Vps13d	Damaging	57/70	11349	11188	3730	V/F	Gtt/Ttt
chr4	129200748	C	T	snp	Single AA Change	Yars	Damaging	4/13	659	511	171	R/*	Cga/Tga
chr4	150244304	A	T	snp	Single AA Change	Eno1	Damaging	6/12	772	374	125	E/V	gAa/gTa
chr4	134418048	A	G	snp	Single AA Change	Pafah2	Damaging	8/11	828	742	248	I/V	Atc/Gtc
chr4	119317070	T	C	snp	Synonymous	Ppih	tolerated	6/10	304	294	98	E	gaA/gaG
chr4	72851482	G	C	snp	Single AA Change	Aldoart1	Damaging	1/1	1153	1088	363	A/G	gCc/gGc
chr4	150244304	A	T	snp	Single AA Change	Eno1	Damaging	6/12	772	374	125	E/V	gAa/gTa
chr5	37457168	A	G	snp	Single AA Change	Stk32b	Damaging	10/12	1362	995	332	L/S	tTg/tCg
chr5	108797445	C	A	snp	Single AA Change	Vmn2r8	Damaging	6/6	2295	2295	765	R/S	agG/agT
chr5	128750274	T	C	snp	Single AA Change	Piwil1	Damaging	17/22	2208	1946	649	V/A	gTc/gCc
chr5	145860525	T	C	snp	Single AA Change	Cyp3a11	Damaging	11/13	1231	1043	348	Y/C	tAt/tGt
chr5	150542763	A	T	snp	Single AA Change	Brca2	Damaging	11/27	6490	5991	1997	K/N	aaA/aaT
chr5	14682184	G	T	snp	Single AA Change	Pclo	Damaging	6/25	11003	10699	3567	E/*	Gaa/Taa
chr5	129020696	G	A	snp	Single AA Change	Ran	Damaging	2/6	316	49	17	G/S	Ggc/Agc
chr5	124001089	T	TG	snp	Single AA Change	Hip1r	Damaging	27/32	2792-2793	2657-2658	886	L/LX	ctg/ctGg
chr5	147372602	A	T	snp	Single AA Change	Flt3	Damaging	5/23	828	604	202	S/T	Tcc/Acc
chr5	31062262	C	T	snp	Single AA Change	Cad	Damaging	14/44	2237	2093	698	T/I	aCa/aTa
chr5	117283268	C	T	snp	Single AA Change	Pebp1	Damaging	4/4	626	544	182	E/K	Gag/Aag
chr5	136988896	T	C	snp	Synonymous	Plod3	tolerated	5/19	1192	525	175	F	ttT/ttC
chr5	31187741	T	C	snp	Single AA Change	Eif2b4	Damaging	12/12	1918	1495	499	S/G	Agc/Ggc
chr5	121149132	G	A	snp	Single AA Change	Ptpn11	tolerated	9/15	3222
chr6	36524281	C	T	snp	Nonsense	Chrm2	Damaging	3/3	1543	1072	358	Q/*	Cag/Tag
chr6	66679467	T	C	snp	Single AA Change	Vmn1r35	Tolerated	1/1	218	218	73	D/G	gAc/gGc
chr6	124050657	T	G	snp	Single AA Change	Vmn2r26	Damaging	4/6	1355	1355	452	L/R	cTt/cGt
chr6	125604183	T	A	snp	Single AA Change	Vwf	Damaging	15/52	2035	1792	598	C/S	Tgc/Agc
chr6	72557749	T	C	snp	Synonymous	Capg	tolerated	6/10	800	558	186	L	ctT/ctC
chr6	7680147	G	C	snp	Single AA Change	Asns	Damaging	7/12	1152	968	323	A/G	gCc/gGc
chr6	29128606	A	G	snp	Single AA Change	Rbm28	Damaging	17/19	2236	1838	613	V/A	gTa/gCa
chr6	72558197	T	C	snp	synonymous_variant	Capg	tolerated	7/10	944	702	234	G	ggT/ggC
chr6	124747812	G	A	snp	Nonsense	Atn1	Damaging	5/10	834	457	153	Q/*	Cag/Tag
chr6	124749766	G	A	snp	Single AA Change	Atn1	Damaging	2/10	385	8	3	T/I	aCa/aTa
chr7	16725272	TG	CT	substi	Single AA Change	Ceacam9	Tolerated	3/3	536-537	495-496	165-166	CV/CF	tgTGtc/tgCTtc
chr7	18428138	AT	GA	substi	Single AA Change	Psg28	Tolerated	3/5	614-615	438-439	146-147	RS/RP	cgATct/cgTCct
chr7	24291764	TA	AG	substi	Single AA Change	Zfp61	Tolerated	7/7	1754-1755	960-961	320-321	FT/FS	ttTAct/ttCTct
chr7	26308621	A	C	snp	Single AA Change	Cyp2a4	Damaging	3/9	480	452	151	E/A	gAg/gCg
chr7	28329292	T	A	snp	Single AA Change	Supt5	Damaging	8/30	519	485	162	D/V	gAc/gTc
chr7	64318110	G	T	snp	Single AA Change	Mtmr10	Tolerated	8/16	878	766	256	V/L	Gtg/Ttg
chr7	85152173	T	C	snp	Single AA Change	Vmn2r67	Damaging	3/6	554	554	185	D/G	gAc/gGc
chr7	86527035	AC	GA	substi	Single AA Change	Olfr297	Tolerated	1/1	277-278	277-278	93	T/D	ACt/GAt
chr7	90228396	GG	CA	substi	Single AA Change	Ccdc83	Damaging	9/11	967-968	836-837	279	P/L	cCC/cTG
chr7	103451796	G	A	snp	Single AA Change	Olfr606	Damaging	1/1	458	458	153	R/Q	cGg/cAg
chr7	103552059	TG	CA	substi	Single AA Change	Olfr613	Damaging	1/1	1692-1693	273-274	91-92	HD/HN	caTGat/caCAat
chr7	107186622	T	G	snp	Single AA Change	Nlrp14	Damaging	5/11	2010	1904	635	L/R	cTt/cGt
chr7	108422946	G	A	snp	Single AA Change	Olfr497	Damaging	1/1	374	374	125	R/H	cGc/cAc
chr7	127788533	G	A	snp	Single AA Change	Setd1a	Tolerated	12/19	3718	3025	1009	V/M	Gtg/Atg
chr7	46855033	A	C	snp	Single AA Change	Ldha	Damaging	8/8	1173	978	326	Q/H	caA/caC
chr7	143571502	C	T	snp	Single AA Change	Cars	Damaging	11/23	1332	1248	416	W/*	tgG/tgA
chr7	30860843	C	G	snp	Single AA Change	Ffar1	Damaging	1/1	722	628	210	V/L	Gtg/Ctg
chr7	46699441	A	T	snp	Single AA Change	Saal1	Damaging	9/12	1013	965	322	V/E	gTg/gAg
chr7	105636301	C	T	snp	Single AA Change	Arfip2	tolerated	5/5	2354
chr7	27364620	T	A	snp	Single AA Change	Sptbn4	Damaging	31/36	6547	6395	2132	D/V	gAc/gTc
chr7	45442974	T	C	snp	Single AA Change	Gys1	Damaging	7/16	1209	1000	334	F/L	Ttt/Ctt
chr7	45458545	G	A	snp	Single AA Change	Gys1	Damaging	7/17
chr7	19200520	G	T	snp	Single AA Change	Eml2	Damaging	15/22	1912	1719	573	W/C	tgG/tgT
chr7	19200525	T	A	snp	Single AA Change	Eml2	Damaging	15/22	1917	1724	575	L/Q	cTg/cAg
chr7	18475317	TGG	CAA	substi	Multiple AA Change	Psg26	Damaging	5/5	1321-1323	1163-1165	388-389	AM/VV	gCCAtg/gTTGtg
chr7	18482633	GC	TA	substi	Multiple AA Change	Psg26	Damaging	2/5	437-438	279-280	93-94	KH/NN	aaGCac/aaTAac
chr9	67896133	T	G	snp	Single AA Change	Vps13c	Damaging	22/85	2103	2072	691	I/R	aTa/aGa
chr9	86804457	C	T	snp	Single AA Change	Snap91	Damaging	2/18	2384
chr9	105754228	G	C	snp	Single AA Change	Col6a6	Damaging	18/37	4770	4475	1492	P/R	cCa/cGa
chr9	105777907	CT	TC	substi	Single AA Change	Col6a6	Tolerated	7/37	2908-2909	2613-2614	871-872	VV/VI	gtAGtt/gtGAtt
chr9	107692576	T	A	snp	Single AA Change	Sema3f	Damaging	3/18	454	253	85	I/F	Atc/Ttc
chr9	121442716	T	C	snp	Single AA Change	Trak1	Damaging	5/16	648	502	168	S/P	Tcc/Ccc
chr9	92603035	T	G	snp	Single AA Change	Plod2	Damaging	15/20	1847	1651	551	F/V	Ttc/Gtc
chr9	58234590	G	T	snp	Single AA Change	Pml	Damaging	3/9	1054	958	320	L/M	Ctg/Atg
chr9	108565204	T	A	snp	Single AA Change	Impdh2	Damaging	12/14	1646	1398	466	H/Q	caT/caA
chr9	59557391	A	T	snp	Single AA Change	Hexa	Damaging	5/14	620	563	188	D/V	gAt/gTt
chr9	110175090	TG	T	snp	Single AA Change	Smarcc1	Damaging	12/29	1292	1212	404	V/X	gtG/gt
chr9	86598819	A	C	snp	Single AA Change	Me1	tolerated	10/14	1274	972	324	R	cgT/cgG
chr9	72721619	T	C	snp	Single AA Change	Nedd4	tolerated	12/29	1300	1089	363	A	gcT/gcC
chr9	106433092	T	C	snp	Single AA Change	Acy1	tolerated
chr9	58015127	G	C	snp	Single AA Change	Cyp11a1	tolerated	1/4	131
chr9	44152878	A	C	snp	Single AA Change	Cbl	Damaging	15/16	2518	2360	787	V/G	gTg/gGg
chr9	118115380	T	C	snp	Single AA Change	Cmc1	Damaging	2/4	230	69	23	I/M	atA/atG
chrX	9248162	G	A	snp	Single AA Change	Lancl3	Damaging	2/5	1025	697	233	G/R	Ggg/Agg
chrX	73000989	T	C	snp	Single AA Change	Zfp185	Tolerated	9/19	739	514	172	S/P	Tcc/Ccc
chrX	74386477	T	C	snp	Single AA Change	Fam3a	Damaging	8/9	1127	542	181	D/G	gAc/gGc
chrX	105120687	A	C	snp	Single AA Change	Magee1	Damaging	1/1	310	77	26	H/P	cAc/cCc
chrX	144481280	T	C	snp	Single AA Change	Trpc5	Damaging	3/11	983	580	194	R/G	Agg/Ggg
chrX	147193784	T	A	snp	Single AA Change	Htr2c	Damaging	7/7	1390	569	190	I/N	aTc/aAc
chrX	74306865	A	G	snp	Single AA Change	Gdi1	tolerated	3/9	559

## Sheet: b
MELANOMA Fig 2.B		Histones marks		TRANSCRIPTOMIC gene expression		CGH				CGH						LEUKEMIA Fig.2.A		Histones marks		TRANSCRIPTOMIC gene expression		CGH
	GENE LIST	B16-F1GFP-M	B16-F1GFP-D	B16-F1GFP-D VS B16-F1GFP-M		B16-F1GFP-M				B16-F1GFP-D								DA1-3b/D365	DA1-3b	DA1-3b/D365 versus DA1-3b		DA1-3b/D365				DA1-3b
		Histone marks		Log(FC)	p value	Chromosome	Cytoband	Amplification	Deletion	Chromosome	Cytoband	Amplification	Deletion				GENE LIST	Histone marks		Log(FC)	p value	Chromosome	Cytoband	Amplification	Deletion	Chromosome	Cytoband	Amplification	Deletion
Common genes	Ddx18	H3K4Me3	H3K4Me3	0.450023	0.0174777199352352	chr1	qE2.1 - qF	0.320618	None	chr1	qE2.1 - qF	0.318805	None			Common genes	Olfr792	H3K9me3	H3K9me3
	Lrp1	H3K4me3	H3K4me3	-0.932833	0.00061414628778767					chr10	qA1 - qD3	None	-0.332439				Nacad	H3K4me3	H3K4me3			chr11	qA1 - qA2	0.409665	None
	Obscn	H3K9me3	H3K9me3	0.209618	0.29230025564805												Slfn8	H3K4me3	H3K4me3	0.306084653300783	0.123702761052277
	Abca8b	H3K4me3	H3K4me3	0.153177	0.637473982608601												Zfp457	H3K4me3	H3K4me3	-0.202932411318162	0.169011482951415
	Abca5	H3K4me3	H3K4me3	-0.549483	0.0367390990307705												Rpap1	H3K4me3	H3K4me3	0.268139246002857	0.0298689295338304
	Tpo	H3K9me3	H3K9me3														Ralgapa2	H3K4me3	H3K4me3	-0.366976506850282	0.116912768723177
	Adam2	H3K9me3	H3K9me3			chr14	qA1 - qE5	None	-0.329764	chr14	qA1 - qE5	None	-0.352572				Ceacam9	H3K27me3	H3K27me3
	Tubgcp6	H3K4me3	H3K4me3	-0.0696553	0.755701034546909	chr15	qB3.1 - qF3	0.341853	None	chr15	qB3.1 - qF3	0.315715	None				Psg28	H3K27me3	H3K27me3
	Muc4	H3K9me3	H3K9me3														Psg26	H3K27me3	H3K27me3
	Nfkbiz	H3K4me3	H3K4me3	0.283026	0.103794781899091
	Dscam	H3K9me3	H3K9me3			chr16	qC4	None	-0.446494	chr16	qC4	None	-0.490646				Zfp61	H3K4me3	H3K4me3	0.166979437396112	0.219072283489413
	Pten	H3K4me3	H3K4me3	-0.287137	0.578623639765676												Olfr297	H3K9me3	H3K9me3	0.171045342428993	0.189290219323161
	Gpsm2	H3K4me3	H3K4me3	-0.200973	0.206722620769379												Ccdc83	H3K27me3	H3K27me3
	Kif24	H3K4me3	H3K4me3	-0.15748	0.329285423943453	chr4	qA1 - qE2	None	-0.286796	chr4	qA1 - qE2	None	-0.311411				Olfr613	H3K27me3	H3K9me3
	Brca2	H3K4me3	H3K4me3	-0.0828213	0.75049876126842												Col6a6	H3K27me3	H3K27me3
	Nlrp14	H3K9me3	H3K9me3														Magee1	H3K27me3	H3K27me3	0.0201552702591847	0.938065793902171	chrX	qA7.1 - qF5	None	-0.471147	chrX	qA7.1 - qF5	None	-0.477213
	Ttn	H3K9me3	H3K9me3																			chrX	qA1.1 - qF5	None	-0.619501	chrX	qA1.1 - qF5	None	-0.627477
	Pclo	H3K9me3	H3K9me3	-0.103422	0.801602231832315																	chrX	qC3 - qD	None	-0.416664
	Ahnak	H3K4me3	H3K4me3	-0.637654	0.0595453986366505	chr19	qA - qB	None	-0.282985	chr19	qA - qB	None	-0.296855				Ttc7b	H3K4me3	H3K4me3	0.0438439469262395	0.792951275297992	chr12	qA1.1 - qF2	0.355393	None	chr12	qA1.1 - qF2	0.250496	None
	Cd2ap	H3K4me3	H3K4me3	-0.162121	0.260696275367691																	chr12	qE	0.431598	None	chr12	qE - qF1	0.31133	None
	Ap3d1	H3K4me3	H3K4me3	-0.384802	0.0280290428324081					chr10	qA1 - qD3	None	-0.332439				Vav2	H3K4me3	H3K4me3
	Arfgef3	H3K9me3	H3K4me3	-2.11145	2.21932531832516e-10												Dnmt3a	H3K4me3	H3K4me3	-0.300969489196296	0.0175410826997894	chr12	qA1.1 - qF2	0.355393	None	chr12	qA1.1 - qF2	0.250496	None
	Urb1	H3K4me3	H3K4me3	0.401613	0.098325679672497																	chr12	qA1.1	0.453588	None	chr12	qA1.1 - qA3	0.31673	None
	Plod2	H3K4me3	H3K4me3	0.115496	0.577107332766924												Npm1	H3K4me3	H3K4me3	0.349158333451665	0.0171397883258165
	Map1b	H3K4me3	H3K4me3	0.286774	0.464926184180334												Wt1	H3K27me3	H3K27me3
	Pml	H3K4me3	H3K4me3	-0.203722	0.147450279868148												Ttn	H3K27me3	H3K27me3
Exclusive B16-F1GFP-D	Rpap1	H3K4me3	H3K4me3	-0.0212528	0.924329609092461												Flt3	H3K27me3	H3K27me3
	Zfp458	H3K4me3	H3K4me3	-0.01722	0.930474524928999												Atp6v1h	H3K4me3	H3K4me3	0.348163625251319	0.0739581990571177
		H3K9me3	H3K9me3			chr15	qB3.1 - qF3	0.341853	None	chr15	qB3.1 - qF3	0.315715	None				Pck2	H3K4me3	H3K4me3	0.498059281770336	0.0728135829568659
	Prkdc	H3K4me3	H3K4me3	0.0862575	0.727642035685708												Ndufa12	H3K4me3	H3K4me3	0.202848163326017	0.237595283710586
	Tdrd1	H3K4me3	H3K4me3														Sh3bp1	H3K4me3	H3K4me3	-0.00671344093975534	0.966815184441031
	Stk40	H3K4me3	H3K4me3	0.156596	0.505178733046888	chr4	qA1 - qE2	None	-0.286796	chr4	qA1 - qE2	None	-0.311411				Ppih	H3K4me3	H3K4me3	0.392070338046858	0.00164840058725039
	Vmn2r26	H3K9me3	H3K9me3			chr6	qA1 - qG3	0.56275	None	chr6	qA1 - qG3	0.538246	None				Cad	H3K4me3	H3K4me3	0.0380696729428021	0.820189608090538
	Cyp2a4	H3K9me3	H3K9me3														Eml2	H3K4me3	H3K4me3	-0.0722699332497889	0.680785545920081
	Mtmr10	H3K4me3	H3K4me3	-0.0923328	0.552723962230365												Polr1e	H3K4me3	H3K4me3	0.245240025082575	0.192208488450561
	Gys1	H3K4me3	H3K4me3	0.616671	0.17797255244607												Ap1b1	H3K4me3	H3K4me3	0.470336289790181	0.000466761651563776	chr11	qA1 - qA2	0.409665	None	chr11	qA1 - qA2	0.279115	None
	Yars	H3K4me3	H3K9me3	0.211544	0.059584333000221	chr4	qA1 - qE2	None	-0.286796	chr4	qA1 - qE2	None	-0.311411				Me1	H3K4me3	H3K4me3	-1.92162355490568	1.93424314782261e-07	chr9	qA1 - qF4	0.374546	None	chr9	qA1 - qF4	0.313284	None
	Eml2	H3K4me3	H3K4me3	-0.374477	0.0568850849460912												P4hb	H3K4me3	H3K4me3	-0.400987853485352	0.238676312774699
	Ldha	H3K4me3	H3K4me3	0.263646	0.112621671577742												Eno1	H3K4me3	H3K4me3	-0.0943904190636253	0.708504495526811					chr4	qE2	None	-0.434332
	Eno1	H3K4me3	H3K4me3	0.549771	0.0522919073999108	chr4	qA1 - qE2	None	-0.286796	chr4	qA1 - qE2	None	-0.311411				Selenbp1;Selenbp2	H3K27me3	H3K27me3	-0.751781454874711	0.149192725162724
	Impdh2	H3K4me3	H3K4me3	0.642125	0.00342379960120757												Tln1	H3K4me3	H3K4me3	0.271244728530952	0.0163178828062079
	Pfkm	H3K4me3	H3K4me3	-0.0849734	0.743971267561489	chr15	qB3.1 - qF3	0.341853	None	chr15	qB3.1 - qF3	0.315715	None				Nedd4	H3K4me3	H3K4me3	0.466047374690712	0.000701150185156917	chr9	qA1 - qF4	0.374546	None	chr9	qA1 - qF4	0.313284	None
	Ran	H3K4me3	H3K4me3	0.198042	0.110644347918951																	chr9	qA1 - qF4	0.374546	None	chr9	qA5.1 - qF3	0.343642	None
	Ckb	H3K4me3	H3K4me3	0.979836	0.000133964782926518	chr12	qF1 - qF2	0.321979	None	chr12	qF1 - qF2	0.326535	None				Pebp1	H3K4me3	H3K4me3	-0.164439802954952	0.226287168140253
	Cdc42bpb	H3K4me3	H3K4me3	0.290438	0.065385140946949	chr12	qF1 - qF2	0.321979	None	chr12	qF1 - qF2	0.326535	None				Bop1	H3K4me3	H3K4me3	0.423000872253352	0.118047654115369
	Nek9	H3K4me3	H3K4me3	0.131918	0.323395632904045												Sap30bp	H3K4me3	H3K4me3	0.126696690888732	0.547057477206432
	Capg	H3K4me3	H3K4me3	0.927392	0.00226347303049444	chr6	qA1 - qG3	0.56275	None	chr6	qA1 - qG3	0.538246	None				Zc3h15	H3K4me3	H3K4me3	-0.0235792118030655	0.885744370750771
	Cars	H3K4me3	H3K4me3	0.22677	0.210713135395814												Uap1l1	H3K4me3	H3K4me3	0.549480689914189	0.00312083852175486
	Ankrd52	H3K4me3	H3K4me3	-0.127611	0.761952550851702												Asns	H3K4me3	H3K4me3	0.620884542402733	0.0337248964704106
	Hexa	H3K4me3	H3K4me3	0.125771	0.555581522880421												Rad21	H3K4me3	H3K4me3	-0.0214605358709861	0.879809048292267
	Rangap1	H3K4me3	H3K4me3	0.461104	0.0279286636922381	chr15	qB3.1 - qF3	0.341853	None	chr15	qB3.1 - qF3	0.315715	None				Galk2	H3K4me3	H3K4me3	0.156773439001547	0.185401168063432
	Nes	H3K4me3	H3K4me3	-0.553232	0.0406241906351249												Rbm28	H3K4me3	H3K4me3	-0.301577936720676	0.342154097975157
																	Ndufs1	H3K4me3	H3K4me3	0.0503834741586076	0.772865470457978
	Ddx18					chr1	qE2.1 - qF	0.320618	None	chr1	qE2.1 - qF	0.318805	None				Acy1	H3K4me3	H3K4me3	0.144886974336355	0.5130377068086	chr9	qA1 - qF4	0.374546	None	chr9	qA1 - qF4	0.313284	None
	Optn	H3K4me3	H3K4me3	-0.369207	0.225678264058634																	chr9	qF1 - qF3	0.444128	None	chr9	qA5.1 - qF3	0.343642	None
	Wasf1	H3K4me3	H3K4me3	-0.171111	0.314849672719364					chr10	qA1 - qD3	None	-0.332439				Capg	H3K4me3	H3K4me3	0.438200252310679	0.0916863425202557
	Atp1a1	H3K4me3	H3K4me3	0.183363	0.363544262826162												Acss1	H3K4me3	H3K4me3	-0.770428519995722	0.000104811152864513
	Tex2	H3K4me3	H3K4me3	-0.00536442	0.979297332205005	chr11	qD - qE1	0.335823	None	chr11	qD - qE1	0.350024	None				Dut	H3K4me3	H3K4me3	-0.19552098404481	0.543691796794663
	Timmdc1	H3K4me3	H3K4me3	-0.0845343	0.593985185956459												Shmt2	H3K4me3	H3K4me3	0.568089010218474	0.00203796868652162
	Far1	H3K4me3	H3K4me3	-0.0490991	0.727191754266201												Rnmt	H3K4me3	H3K4me3	0.149526664276195	0.2032999525408
	Saal1	H3K4me3	H3K4me3	-0.0445759	0.820646131695439												Stk4	H3K4me3	H3K4me3	-0.00931023187814617	0.949786724831505
	Myo10	H3K4me3	H3K4me3	0.0103408	0.979096609125117												Nudt5	H3K4me3	H3K4me3	0.410429610078253	0.0205748852211783
	Dhx57	H3K4me3	H3K4me4	-0.547212	0.000470332170549263												Aldh9a1	H3K4me3	H3K4me3	-0.115538851592198	0.554258757626763
	Hip1r	H3K4me3	H3K4me4	0.112903	0.423478738302138												Cyp11a1	H3K4me3	H3K4me3	0.529389926885857	0.0261894011690789	chr9	qA1 - qF4	0.374546	None	chr9	qA1 - qF4	0.313284	None
Exclusive B16-F1GFP-M	Abca6	H3K9me3	H3K9me3																			chr9	qA5.3 - qC	0.435325	None	chr9	qA5.1 - qF3	0.343642	None
	Grin2a	H3K9me3	H3K9me3														Plod3	H3K4me3	H3K4me3	0.051539155299519	0.824123037482636
	Vps13d	H3K4me3	H3K4me3	-0.305541	0.262486348241434	chr4	qA1 - qE2	None	-0.286796	chr4	qA1 - qE2	None	-0.311411				Aldh18a1	H3K4me3	H3K4me3	0.373627933151694	0.0925330139211768					chr19	qA - qD3	0.500632	None
	Stk32b	H3K9me3	H3K9me3														Arfip2	H3K4me3	H3K4me3	0.241478700097099	0.147893280620916
	Vmn2r8	H3K9me3	H3K9me3			chr5	qD - qF	None	-0.310086	chr5	qD - qF	None	-0.336669				Cbl	H3K4me3	H3K4me3	-0.231896390894825	0.304943251222965	chr9	qA1 - qF4	0.374546	None	chr9	qA1 - qF4	0.313284	None
	Piwil1	H3K4me3	H3K4me3																			chr9	qA1 - qF4	0.374546	None	chr9	qA5.1 - qF3	0.343642	None
	Supt5	H3K4me3	H3K4me3	0.438711	0.0554147996419478												Ngly1	H3K4me3	H3K4me3	0.144376105435684	0.469129026835961
	Sema3f	H3K4me3	H3K4me3	0.790706	0.00860839385693809												Rab3gap2	H3K4me3	H3K4me3	0.0312844980538909	0.843160958812823
	Hsd17b4	H3K4me3	H3K4me3	0.200385	0.325367948099037	chr18	qA1 - qE4	None	-0.310018	chr18	qA1 - qE4	None	-0.282886				Rab44	H3K4me3	H3K4me3	-0.372547108561207	0.191122505443929
	Smarcc1	H3K4me3	H3K4me3	-0.00222552	0.987905567576366												Vcpip1	H3K4me3	H3K4me3	0.243963068896685	0.0241488880886066
	Scpep1	H3K4me3	H3K4me3	0.156495	0.525071794866158	chr11	qB5 - qD	0.345058	None	chr11	qB5 - qD	0.325711	None				Vps53	H3K4me3	H3K4me3	-0.22615101966838	0.0421276357875826
	Pafah2	H3K4me3	H3K4me3	-0.0235766	0.894260275462349	chr4	qA1 - qE2	None	-0.286796	chr4	qA1 - qE2	None	-0.311411				Cmc1	H3K4me3	H3K4me3	0.103379198871533	0.425563130570925
																	Cwf19l1	H3K4me3	H3K4me3	-0.181337580342106	0.331646352058971					chr19	qA - qD3	0.500632	None
																	Emc7	H3K4me3	H3K4me3	0.246849887806665	0.245540516175706
																	Gdi1	H3K4me3	H3K4me3	-0.00930743031002557	0.964842501664122	chrX	qA1.1 - qF5	None	-0.619501	chrX	qA1.1 - qF5	None	-0.627477
																						chrX	qA7.1 - qF5	None	-0.471147	chrX	qA7.1 - qF5	None	-0.477213
																						chrX	qA7.3	None	-0.36311
																	Iws1	H3K4me3	H3K4me3	-0.0788954799160351	0.577937342011916
																	Vars2	H3K4me3	H3K4me3	0.189584411086601	0.2424977961788	chr17	qB1 - qE5	0.286264	None
																Exclusive genes : DA1-3b/D365	Col4a3	H3K27me3	H3K27me3
																	Alpi	H3K27me3	H3K27me3
																	Cacna1s	H3K27me3	H3K27me3
																	Apaf1	H3K4me3	H3K4me3	-0.312433283024726	0.0364300885845876
																	Galnt4	H3K4me3	H3K4me3	-0.0666466324380739	0.679478599063251
																	Olfr736	H3K27me3	H3K27me3
																	Krt72	H3K27me3	H3K27me3
																	Tcf7l2	H3K27me3	H3K27me3	0.147848876933813	0.545069126353879					chr19	qA - qD3	0.500632	None
																	Slc12a5	H3K4me3	H3K4me3	0.103311981851666	0.439404353911475
																	Papss1	H3K4me3	H3K4me3	-0.348877612062777	0.0334085535904998
																	Negr1	H3K9me3	H3K9me3
																	Astn2	H3K9me3	H3K9me3
																	Chrm2	H3K27me3	H3K9me3
																	Vmn1r35	H3K27me3	H3K27me3
																	Atn1	H3K4me3	H3K4me3	0.202942073057971	0.145028817545868
																	Vmn2r67	H3K9me3	H3K9me3
																	Olfr606	H3K9me3	H3K9me3
																	Olfr497	H3K27me3	H3K9me3
																	Setd1a	H3K4me3	H3K4me3	-0.0457523208725483	0.765491216750801
																	Vps13c	H3K4me3	H3K4me3	-0.168388116150505	0.513007833772389	chr9	qA1 - qF4	0.374546	None
																	Snap91	H3K27me3	H3K27me3			chr9	qA1 - qF4	0.374546	None
																	Trak1	H3K27me3	H3K27me3	-0.0732542784916896	0.615758837858019	chr9	qA1 - qF4	0.374546	None	chr9	qA1 - qF4	0.313284	None
																	Htr2c	H3K27me3	H3K9me3			chrX	qA7.1 - qF5	None	-0.471147	chrX	qA1.1 - qF5	None	-0.627477
																						chrX	qA1.1 - qF5	None	-0.619501	chrX	qA7.1 - qF5	None	-0.477213
																						chrX	qF2 - qF3	None	-0.566603	chrX	qF2	None	-0.574212
																	Rp1	H3K27me3	H3K27me3
																	Il17a	H3K27me3	H3K27me3
																	Nckap5	H3K27me3	H3K27me3
																	Prps1l1	H3K27me3	H3K27me3			chr12	qA1.1 - qF2	0.355393	None	chr12	qA1.1 - qF2	0.250496	None
																						chr12	qA3 - qB1	0.289442	None
																	Cyp3a11	H3K9me3	H3K9me3
																	Vwf	H3K27me3	H3K27me3	0.0571731952261807	0.888262637735621
																	Lancl3	H3K27me3	H3K27me3			chrX	qA1.1 - qF5	None	-0.619501	chrX	qA1.1 - qF5	None	-0.627477
																						chrX	qA1.1 - qA1.3	None	-0.480889	chrX	qA1.1	None	-0.490963
																	Fam3a	H3K4me3	H3K4me3	-0.38171264072993	0.196114452542357	chrX	qA1.1 - qF5	None	-0.619501	chrX	qA1.1 - qF5	None	-0.627477
																						chrX	qA7.1 - qF5	None	-0.471147	chrX	qA7.1 - qF5	None	-0.477213
																						chrX	qA7.3	None	-0.36311
																	Idh1	H3K4me3	H3K4me3	-0.709687279470551	0.00138534447443161
																	Thoc5	H3K4me3	H3K4me3	0.391328106035356	0.0106083315863218	chr11	qA1 - qA2	0.409665	None	chr11	qA1 - qA2	0.279115	None
																	Eif2b4	H3K4me3	H3K4me3	0.487395582007894	0.0103919535663438
																	Gyg;Gyg1	H3K4me3	H3K4me3	0.0411561904429156	0.847028778960644
																	Gzmb	H3K27me3	H3K27me3	-1.09091404927624	0.000591467038579579
																	Aldoa;Aldoart1	H3K27me3	H3K27me3	-0.160124129856708	0.507778957367189					chr12	qA1.1 - qF2	0.250496	None
																	Lmna	H3K4me3	H3K4me3	-0.253080054572863	0.25296739982198
																	Pspc1	H3K4me3	H3K4me3	-0.141882162840444	0.364908156925658
																	Rtn4	H3K4me3	H3K4me3	-0.0256530244663242	0.870865200784654
																	Ola1	H3K4me3	H3K4me3	0.283520974138575	0.0404146493314422
																	Plec	H3K4me3	H3K4me3	-0.417516627941119	0.0997557201467676
																	Ehd1	H3K4me3	H3K4me3	0.099278572972743	0.567867020399449	chr19	qA	0.457869	None	chr19	qA - qD3	0.500632	None
																	Pura	H3K4me3	H3K4me3	-0.230796786229922	0.197291898816019
																Exclusive genes : DA1-3b	Sptbn4	H3K27me3	H3K27me3	0.000791057383969118	0.997283245608055
																	Itga3	H3K27me3	H3K27me3	-0.155527873875456	0.469534777633876
																	Agxt2	H3K27me3	H3K27me3
																	Myc	H3K4me3	H3K4me3	-0.0105436689308416	0.953479905233106
																	Dapk1	H3K4me3	H3K4me3	0.36395852574454	0.0524617350483039
																	Zfp185	H3K27me3	H3K27me3	0.0079760759987435	0.963737655581773	chrX	qA1.1 - qF5	None	-0.619501	chrX	qA1.1 - qF5	None	-0.627477
																						chrX	qA7.1 - qF5	None	-0.471147	chrX	qA7.1 - qF5	None	-0.477213
																	Trpc5	H3K27me3	H3K27me3			chrX	qA1.1 - qF5	None	-0.619501	chrX	qA1.1 - qF5	None	-0.627477
																						chrX	qA7.1 - qF5	None	-0.471147	chrX	qA7.1 - qF5	None	-0.477213
																	Ptpn11	H3K4me3	H3K4me3	0.494073268245049	0.00032479855905671
															K9

## Sheet: c
Corresponding to Fig.4	Human genes		Affected cases in cohort # of cases where gene is mutated/ # cases tested for simple somatic mutation	# of cases CNV loss events are observed in gene / # cases tested for copy number alteration in cohort	# of cases CNV gain events are observed in gene / # cases tested for copy number alteration in cohort		Melanoma	Human genes		Affected cases in cohort # of cases where gene is mutated/ # cases tested for simple somatic mutation	# of cases CNV loss events are observed in gene / # cases tested for copy number alteration in cohort	# of cases CNV gain events are observed in gene / # cases tested for copy number alteration in cohort
Acute Myeloid Leukemia	Symbol	Name	# SSM Affected Cases in Cohort	# CNV Loss	# CNV Gain			Symbol	Name	# SSM Affected Cases in Cohort	# CNV Loss	# CNV Gain
	NPM1	nucleophosmin 1	42 / 207 (20.29%)	0 / 104 (0.00%)	5 / 104 (4.81%)			TTN	titin	392 / 489 (80.16%)	65 / 483 (13.46%)	56 / 483 (11.59%)
	DNMT3A	DNA methyltransferase 3 alpha	40 / 207 (19.32%)	3 / 104 (2.88%)	1 / 104 (0.96%)			PCLO	piccolo presynaptic cytomatrix protein	258 / 489 (52.76%)	228 / 483 (47.20%)	15 / 483 (3.11%)
	FLT3	fms related receptor tyrosine kinase 3	28 / 207 (13.53%)	4 / 104 (3.85%)	1 / 104 (0.96%)			DSCAM	DS cell adhesion molecule	197 / 489 (40.29%)	66 / 483 (13.66%)	78 / 483 (16.15%)
	IDH1	isocitrate dehydrogenase (NADP(+)) 1	22 / 207 (10.63%)	2 / 104 (1.92%)	1 / 104 (0.96%)			OBSCN	obscurin, cytoskeletal calmodulin and titin-interacting RhoGEF	171 / 489 (34.97%)	210 / 483 (43.48%)	43 / 483 (8.90%)
	TTN	titin	19 / 207 (9.18%)	1 / 104 (0.96%)	0 / 104 (0.00%)			GRIN2A	glutamate ionotropic receptor NMDA type subunit 2A	157 / 489 (32.11%)	72 / 483 (14.91%)	49 / 483 (10.14%)
	WT1	WT1 transcription factor	17 / 207 (8.21%)	4 / 104 (3.85%)	2 / 104 (1.92%)			ZFPM2	zinc finger protein, FOG family member 2	110 / 489 (22.49%)	204 / 483 (42.24%)	25 / 483 (5.18%)
	PTPN11	protein tyrosine phosphatase non-receptor type 11	14 / 207 (6.76%)	1 / 104 (0.96%)	0 / 104 (0.00%)			AHNAK	AHNAK nucleoprotein	97 / 489 (19.84%)	37 / 483 (7.66%)	140 / 483 (28.99%)
	RAD21	RAD21 cohesin complex component	8 / 207 (3.86%)	29 / 104 (27.88%)	0 / 104 (0.00%)			MUC4	mucin 4, cell surface associated	92 / 489 (18.81%)	76 / 483 (15.73%)	77 / 483 (15.94%)
	MYC	MYC proto-oncogene, bHLH transcription factor	4 / 207 (1.93%)	27 / 104 (25.96%)	0 / 104 (0.00%)			VPS13D	vacuolar protein sorting 13 homolog D	89 / 489 (18.20%)	67 / 483 (13.87%)	90 / 483 (18.63%)
	CAD	carbamoyl-phosphate synthetase 2, aspartate transcarbamylase, and dihydroorotase	4 / 207 (1.93%)	3 / 104 (2.88%)	0 / 104 (0.00%)			TPO	thyroid peroxidase	87 / 489 (17.79%)	69 / 483 (14.29%)	72 / 483 (14.91%)
	VARS2	valyl-tRNA synthetase 2, mitochondrial	3 / 207 (1.45%)	5 / 104 (4.81%)	0 / 104 (0.00%)			LRP1	LDL receptor related protein 1	81 / 489 (16.56%)	49 / 483 (10.14%)	80 / 483 (16.56%)
	SLC12A5	solute carrier family 12 member 5	3 / 207 (1.45%)	0 / 104 (0.00%)	4 / 104 (3.85%)			ADAM2	ADAM metallopeptidase domain 2	69 / 489 (14.11%)	95 / 483 (19.67%)	91 / 483 (18.84%)
	VWF	von Willebrand factor	3 / 207 (1.45%)	1 / 104 (0.96%)	3 / 104 (2.88%)			ABCA8	ATP binding cassette subfamily A member 8	68 / 489 (13.91%)	129 / 483 (26.71%)	50 / 483 (10.35%)
	COL6A6	collagen type VI alpha 6 chain	3 / 207 (1.45%)	1 / 104 (0.96%)	3 / 104 (2.88%)			NLRP14	NLR family pyrin domain containing 14	61 / 489 (12.47%)	38 / 483 (7.87%)	130 / 483 (26.92%)
	SPTBN4	spectrin beta, non-erythrocytic 4	3 / 207 (1.45%)	7 / 104 (6.73%)	1 / 104 (0.96%)			ARFGEF3	ARFGEF family member 3	54 / 489 (11.04%)	26 / 483 (5.38%)	254 / 483 (52.59%)
	CBL	Cbl proto-oncogene	3 / 207 (1.45%)	11 / 104 (10.58%)	1 / 104 (0.96%)			PRKDC	protein kinase, DNA-activated, catalytic subunit	53 / 489 (10.84%)	161 / 483 (33.33%)	33 / 483 (6.83%)
	NCKAP5	NCK associated protein 5	3 / 207 (1.45%)	1 / 104 (0.96%)	1 / 104 (0.96%)			ABCA6	ATP binding cassette subfamily A member 6	50 / 489 (10.22%)	129 / 483 (26.71%)	53 / 483 (10.97%)
	VPS13C	vacuolar protein sorting 13 homolog C	2 / 207 (0.97%)	0 / 104 (0.00%)	3 / 104 (2.88%)			PTEN	phosphatase and tensin homolog	46 / 489 (9.41%)	12 / 483 (2.48%)	286 / 483 (59.21%)
	PSPC1	paraspeckle component 1	2 / 207 (0.97%)	6 / 104 (5.77%)	0 / 104 (0.00%)			TDRD1	tudor domain containing 1	45 / 489 (9.20%)	15 / 483 (3.11%)	282 / 483 (58.39%)
	NEDD4	NEDD4 E3 ubiquitin protein ligase	2 / 207 (0.97%)	0 / 104 (0.00%)	3 / 104 (2.88%)			BRCA2	BRCA2 DNA repair associated	44 / 489 (9.00%)	101 / 483 (20.91%)	87 / 483 (18.01%)
	TLN1	talin 1	2 / 207 (0.97%)	1 / 104 (0.96%)	0 / 104 (0.00%)			MAP1B	microtubule associated protein 1B	37 / 489 (7.57%)	49 / 483 (10.14%)	124 / 483 (25.67%)
	ME1	malic enzyme 1	2 / 207 (0.97%)	3 / 104 (2.88%)	0 / 104 (0.00%)			PIWIL1	piwi like RNA-mediated gene silencing 1	36 / 489 (7.36%)	37 / 483 (7.66%)	103 / 483 (21.33%)
	ASTN2	astrotactin 2	2 / 207 (0.97%)	1 / 104 (0.96%)	2 / 104 (1.92%)			NES	nestin	36 / 489 (7.36%)	220 / 483 (45.55%)	22 / 483 (4.55%)
	RPAP1	RNA polymerase II associated protein 1	2 / 207 (0.97%)	0 / 104 (0.00%)	3 / 104 (2.88%)			CDC42BPB	CDC42 binding protein kinase beta	34 / 489 (6.95%)	42 / 483 (8.70%)	137 / 483 (28.36%)
	LANCL3	LanC like 3	2 / 207 (0.97%)	0 / 104 (0.00%)	0 / 104 (0.00%)			SEMA3F	semaphorin 3F	34 / 489 (6.95%)	62 / 483 (12.84%)	84 / 483 (17.39%)
	NUDT5	nudix hydrolase 5	1 / 207 (0.48%)	2 / 104 (1.92%)	1 / 104 (0.96%)			DHX57	DExH-box helicase 57	32 / 489 (6.54%)	67 / 483 (13.87%)	63 / 483 (13.04%)
	SETD1A	SET domain containing 1A, histone lysine methyltransferase	1 / 207 (0.48%)	1 / 104 (0.96%)	3 / 104 (2.88%)			PML	PML nuclear body scaffold	27 / 489 (5.52%)	99 / 483 (20.50%)	46 / 483 (9.52%)
	ACSS1	acyl-CoA synthetase short chain family member 1	1 / 207 (0.48%)	2 / 104 (1.92%)	0 / 104 (0.00%)			ABCA5	ATP binding cassette subfamily A member 5	27 / 489 (5.52%)	130 / 483 (26.92%)	52 / 483 (10.77%)
	RTN4	reticulon 4	1 / 207 (0.48%)	2 / 104 (1.92%)	1 / 104 (0.96%)			RPAP1	RNA polymerase II associated protein 1	24 / 489 (4.91%)	63 / 483 (13.04%)	112 / 483 (23.19%)
	EHD1	EH domain containing 1	1 / 207 (0.48%)	6 / 104 (5.77%)	1 / 104 (0.96%)			TUBGCP6	tubulin gamma complex associated protein 6	22 / 489 (4.50%)	118 / 483 (24.43%)	75 / 483 (15.53%)
	NGLY1	N-glycanase 1	1 / 207 (0.48%)	1 / 104 (0.96%)	5 / 104 (4.81%)			MYO10	myosin X	20 / 489 (4.09%)	110 / 483 (22.77%)	76 / 483 (15.73%)
	ALDH18A1	aldehyde dehydrogenase 18 family member A1	1 / 207 (0.48%)	3 / 104 (2.88%)	1 / 104 (0.96%)			CD2AP	CD2 associated protein	19 / 489 (3.89%)	180 / 483 (37.27%)	42 / 483 (8.70%)
	GDI1	GDP dissociation inhibitor 1	1 / 207 (0.48%)	0 / 104 (0.00%)	0 / 104 (0.00%)			TEX2	testis expressed 2	19 / 489 (3.89%)	131 / 483 (27.12%)	48 / 483 (9.94%)
	PAPSS1	3'-phosphoadenosine 5'-phosphosulfate synthase 1	1 / 207 (0.48%)	5 / 104 (4.81%)	1 / 104 (0.96%)			AP3D1	adaptor related protein complex 3 subunit delta 1	19 / 489 (3.89%)	40 / 483 (8.28%)	156 / 483 (32.30%)
	CACNA1S	calcium voltage-gated channel subunit alpha1 S	1 / 207 (0.48%)	7 / 104 (6.73%)	0 / 104 (0.00%)			SMARCC1	SWI/SNF related, matrix associated, actin dependent regulator of chromatin subfamily c member 1	18 / 489 (3.68%)	61 / 483 (12.63%)	85 / 483 (17.60%)
	RNMT	RNA guanine-7 methyltransferase	1 / 207 (0.48%)	2 / 104 (1.92%)	7 / 104 (6.73%)			NEK9	NIMA related kinase 9	18 / 489 (3.68%)	40 / 483 (8.28%)	140 / 483 (28.99%)
	AGXT2	alanine--glyoxylate aminotransferase 2	1 / 207 (0.48%)	1 / 104 (0.96%)	0 / 104 (0.00%)			GYS1	glycogen synthase 1	16 / 489 (3.27%)	54 / 483 (11.18%)	70 / 483 (14.49%)
	DAPK1	death associated protein kinase 1	1 / 207 (0.48%)	1 / 104 (0.96%)	6 / 104 (5.77%)			HEXA	hexosaminidase subunit alpha	14 / 489 (2.86%)	102 / 483 (21.12%)	40 / 483 (8.28%)
	ITGA3	integrin subunit alpha 3	1 / 207 (0.48%)	6 / 104 (5.77%)	5 / 104 (4.81%)			HIP1R	huntingtin interacting protein 1 related	14 / 489 (2.86%)	35 / 483 (7.25%)	97 / 483 (20.08%)
	THOC5	THO complex 5	1 / 207 (0.48%)	7 / 104 (6.73%)	0 / 104 (0.00%)			HSD17B4	hydroxysteroid 17-beta dehydrogenase 4	14 / 489 (2.86%)	46 / 483 (9.52%)	142 / 483 (29.40%)
	RALGAPA2	Ral GTPase activating protein catalytic subunit alpha 2	1 / 207 (0.48%)	1 / 104 (0.96%)	0 / 104 (0.00%)			ATP1A1	ATPase Na+/K+ transporting subunit alpha 1	13 / 489 (2.66%)	84 / 483 (17.39%)	89 / 483 (18.43%)
	PLEC	plectin	1 / 207 (0.48%)	27 / 104 (25.96%)	0 / 104 (0.00%)			PAFAH2	platelet activating factor acetylhydrolase 2	12 / 489 (2.45%)	64 / 483 (13.25%)	80 / 483 (16.56%)
	ZC3H15	zinc finger CCCH-type containing 15	1 / 207 (0.48%)	2 / 104 (1.92%)	0 / 104 (0.00%)			NFKBIZ	NFKB inhibitor zeta	12 / 489 (2.45%)	69 / 483 (14.29%)	74 / 483 (15.32%)
	P4HB	prolyl 4-hydroxylase subunit beta	0 / 207 (0.00%)	6 / 104 (5.77%)	4 / 104 (3.85%)			FAR1	fatty acyl-CoA reductase 1	11 / 489 (2.25%)	42 / 483 (8.70%)	125 / 483 (25.88%)
	ATN1	atrophin 1	0 / 207 (0.00%)	1 / 104 (0.96%)	3 / 104 (2.88%)			EML2	EMAP like 2	11 / 489 (2.25%)	52 / 483 (10.77%)	68 / 483 (14.08%)
	POLR1E	RNA polymerase I subunit E	0 / 207 (0.00%)	1 / 104 (0.96%)	1 / 104 (0.96%)			STK40	serine/threonine kinase 40	10 / 489 (2.04%)	66 / 483 (13.66%)	72 / 483 (14.91%)
	ENO1	enolase 1	0 / 207 (0.00%)	5 / 104 (4.81%)	1 / 104 (0.96%)			DDX18	DEAD-box helicase 18	9 / 489 (1.84%)	66 / 483 (13.66%)	47 / 483 (9.73%)
	NACAD	NAC alpha domain containing	0 / 207 (0.00%)	0 / 104 (0.00%)	17 / 104 (16.35%)			SCPEP1	serine carboxypeptidase 1	9 / 489 (1.84%)	120 / 483 (24.84%)	55 / 483 (11.39%)
	SH3BP1	SH3 domain binding protein 1	0 / 207 (0.00%)	7 / 104 (6.73%)	0 / 104 (0.00%)			WASF1	WASP family member 1	9 / 489 (1.84%)	25 / 483 (5.18%)	249 / 483 (51.55%)
	PLOD3	procollagen-lysine,2-oxoglutarate 5-dioxygenase 3	0 / 207 (0.00%)	0 / 104 (0.00%)	19 / 104 (18.27%)			PLOD2	procollagen-lysine,2-oxoglutarate 5-dioxygenase 2	9 / 489 (1.84%)	80 / 483 (16.56%)	74 / 483 (15.32%)
	BOP1	BOP1 ribosomal biogenesis factor	0 / 207 (0.00%)	27 / 104 (25.96%)	0 / 104 (0.00%)			ENO1	enolase 1	8 / 489 (1.64%)	64 / 483 (13.25%)	91 / 483 (18.84%)
	ACY1	aminoacylase 1	0 / 207 (0.00%)	1 / 104 (0.96%)	6 / 104 (5.77%)			RANGAP1	Ran GTPase activating protein 1	8 / 489 (1.64%)	147 / 483 (30.43%)	49 / 483 (10.14%)
	GYS1	glycogen synthase 1	0 / 207 (0.00%)	7 / 104 (6.73%)	1 / 104 (0.96%)			PFKM	phosphofructokinase, muscle	8 / 489 (1.64%)	50 / 483 (10.35%)	86 / 483 (17.81%)
	SAP30BP	SAP30 binding protein	0 / 207 (0.00%)	6 / 104 (5.77%)	4 / 104 (3.85%)			STK32B	serine/threonine kinase 32B	7 / 489 (1.43%)	59 / 483 (12.22%)	96 / 483 (19.88%)
	ATP6V1H	ATPase H+ transporting V1 subunit H	0 / 207 (0.00%)	28 / 104 (26.92%)	0 / 104 (0.00%)			IMPDH2	inosine monophosphate dehydrogenase 2	7 / 489 (1.43%)	61 / 483 (12.63%)	85 / 483 (17.60%)
	SELENBP1	selenium binding protein 1	0 / 207 (0.00%)	4 / 104 (3.85%)	0 / 104 (0.00%)			ANKRD52	ankyrin repeat domain 52	6 / 489 (1.23%)	49 / 483 (10.14%)	82 / 483 (16.98%)
	PCK2	phosphoenolpyruvate carboxykinase 2, mitochondrial	0 / 207 (0.00%)	2 / 104 (1.92%)	1 / 104 (0.96%)			URB1	URB1 ribosome biogenesis homolog	6 / 489 (1.23%)	67 / 483 (13.87%)	75 / 483 (15.53%)
	IWS1	interacts with SUPT6H, CTD assembly factor 1	0 / 207 (0.00%)	2 / 104 (1.92%)	0 / 104 (0.00%)			KIF24	kinesin family member 24	5 / 489 (1.02%)	38 / 483 (7.87%)	268 / 483 (55.49%)
	LMNA	lamin A/C	0 / 207 (0.00%)	4 / 104 (3.85%)	0 / 104 (0.00%)			OPTN	optineurin	5 / 489 (1.02%)	25 / 483 (5.18%)	234 / 483 (48.45%)
	OLA1	Obg like ATPase 1	0 / 207 (0.00%)	1 / 104 (0.96%)	0 / 104 (0.00%)			TIMMDC1	translocase of inner mitochondrial membrane domain containing 1	5 / 489 (1.02%)	70 / 483 (14.49%)	79 / 483 (16.36%)
	KRT72	keratin 72	0 / 207 (0.00%)	1 / 104 (0.96%)	0 / 104 (0.00%)			MTMR10	myotubularin related protein 10	5 / 489 (1.02%)	71 / 483 (14.70%)	92 / 483 (19.05%)
	CYP11A1	cytochrome P450 family 11 subfamily A member 1	0 / 207 (0.00%)	0 / 104 (0.00%)	4 / 104 (3.85%)			SAAL1	serum amyloid A like 1	5 / 489 (1.02%)	44 / 483 (9.11%)	120 / 483 (24.84%)
	ALDH9A1	aldehyde dehydrogenase 9 family member A1	0 / 207 (0.00%)	4 / 104 (3.85%)	1 / 104 (0.96%)			CAPG	capping actin protein, gelsolin like	4 / 489 (0.82%)	68 / 483 (14.08%)	54 / 483 (11.18%)
	RAB3GAP2	RAB3 GTPase activating non-catalytic protein subunit 2	0 / 207 (0.00%)	7 / 104 (6.73%)	0 / 104 (0.00%)			RAN	RAN, member RAS oncogene family	3 / 489 (0.61%)	35 / 483 (7.25%)	106 / 483 (21.95%)
	CMC1	C-X9-C motif containing 1	0 / 207 (0.00%)	1 / 104 (0.96%)	5 / 104 (4.81%)			GPSM2	G protein signaling modulator 2	2 / 489 (0.41%)	75 / 483 (15.53%)	99 / 483 (20.50%)
	ASNS	asparagine synthetase (glutamine-hydrolyzing)	0 / 207 (0.00%)	0 / 104 (0.00%)	18 / 104 (17.31%)			CKB	creatine kinase B	1 / 489 (0.20%)	45 / 483 (9.32%)	140 / 483 (28.99%)
	STK4	serine/threonine kinase 4	0 / 207 (0.00%)	0 / 104 (0.00%)	4 / 104 (3.85%)
	PURA	purine rich element binding protein A	0 / 207 (0.00%)	3 / 104 (2.88%)	17 / 104 (16.35%)
	CCDC83	coiled-coil domain containing 83	0 / 207 (0.00%)	7 / 104 (6.73%)	0 / 104 (0.00%)
	VPS53	VPS53 subunit of GARP complex	0 / 207 (0.00%)	0 / 104 (0.00%)	14 / 104 (13.46%)
	RP1	RP1 axonemal microtubule associated	0 / 207 (0.00%)	28 / 104 (26.92%)	0 / 104 (0.00%)
	ALPI	alkaline phosphatase, intestinal	0 / 207 (0.00%)	1 / 104 (0.96%)	3 / 104 (2.88%)
	NDUFS1	NADH:ubiquinone oxidoreductase core subunit S1	0 / 207 (0.00%)	1 / 104 (0.96%)	0 / 104 (0.00%)
	ALDOA	aldolase, fructose-bisphosphate A	0 / 207 (0.00%)	1 / 104 (0.96%)	1 / 104 (0.96%)
	RBM28	RNA binding motif protein 28	0 / 207 (0.00%)	0 / 104 (0.00%)	25 / 104 (24.04%)
	ARFIP2	ADP ribosylation factor interacting protein 2	0 / 207 (0.00%)	4 / 104 (3.85%)	2 / 104 (1.92%)
	VCPIP1	valosin containing protein interacting protein 1	0 / 207 (0.00%)	28 / 104 (26.92%)	0 / 104 (0.00%)
	GALK2	galactokinase 2	0 / 207 (0.00%)	0 / 104 (0.00%)	3 / 104 (2.88%)
	IL17A	interleukin 17A	0 / 207 (0.00%)	3 / 104 (2.88%)	0 / 104 (0.00%)
	PPIH	peptidylprolyl isomerase H	0 / 207 (0.00%)	5 / 104 (4.81%)	0 / 104 (0.00%)
	EML2	EMAP like 2	0 / 207 (0.00%)	7 / 104 (6.73%)	1 / 104 (0.96%)
	SHMT2	serine hydroxymethyltransferase 2	0 / 207 (0.00%)	1 / 104 (0.96%)	0 / 104 (0.00%)
	TCF7L2	transcription factor 7 like 2	0 / 207 (0.00%)	3 / 104 (2.88%)	0 / 104 (0.00%)
	DUT	deoxyuridine triphosphatase	0 / 207 (0.00%)	0 / 104 (0.00%)	3 / 104 (2.88%)
	TRAK1	trafficking kinesin protein 1	0 / 207 (0.00%)	1 / 104 (0.96%)	5 / 104 (4.81%)
	EIF2B4	eukaryotic translation initiation factor 2B subunit delta	0 / 207 (0.00%)	3 / 104 (2.88%)	0 / 104 (0.00%)
	SNAP91	synaptosome associated protein 91	0 / 207 (0.00%)	3 / 104 (2.88%)	0 / 104 (0.00%)
	CAPG	capping actin protein, gelsolin like	0 / 207 (0.00%)	2 / 104 (1.92%)	0 / 104 (0.00%)
	NEGR1	neuronal growth regulator 1	0 / 207 (0.00%)	6 / 104 (5.77%)	1 / 104 (0.96%)
	CWF19L1	CWF19 like cell cycle control factor 1	0 / 207 (0.00%)	4 / 104 (3.85%)	0 / 104 (0.00%)
	AP1B1	adaptor related protein complex 1 subunit beta 1	0 / 207 (0.00%)	7 / 104 (6.73%)	0 / 104 (0.00%)
	UAP1L1	UDP-N-acetylglucosamine pyrophosphorylase 1 like 1	0 / 207 (0.00%)	2 / 104 (1.92%)	2 / 104 (1.92%)
	EMC7	ER membrane protein complex subunit 7	0 / 207 (0.00%)	1 / 104 (0.96%)	4 / 104 (3.85%)
	RAB44	RAB44, member RAS oncogene family	0 / 207 (0.00%)	3 / 104 (2.88%)	0 / 104 (0.00%)
	COL4A3	collagen type IV alpha 3 chain	0 / 207 (0.00%)	1 / 104 (0.96%)	3 / 104 (2.88%)
	GALNT4	polypeptide N-acetylgalactosaminyltransferase 4	0 / 207 (0.00%)	1 / 104 (0.96%)	1 / 104 (0.96%)
	APAF1	apoptotic peptidase activating factor 1	0 / 207 (0.00%)	1 / 104 (0.96%)	0 / 104 (0.00%)
	CHRM2	cholinergic receptor muscarinic 2	0 / 207 (0.00%)	0 / 104 (0.00%)	24 / 104 (23.08%)
	NDUFA12	NADH:ubiquinone oxidoreductase subunit A12	0 / 207 (0.00%)	1 / 104 (0.96%)	2 / 104 (1.92%)
	PEBP1	phosphatidylethanolamine binding protein 1	0 / 207 (0.00%)	1 / 104 (0.96%)	1 / 104 (0.96%)
	htr2c
	trpc5
	magee1

## Sheet: d
AML																				Melanoma
Symbol	% Affected cases in cohort	% CNV Gain	% CNV Loss			Symbol		Affected cases in cohort (%)		CNV Gain (%)		CNV Loss (%)								Symbol	% Affected cases in cohort	% CNV Gain	% CNV Loss		Symbol		Affected cases in cohort (%)		CNV Gain (%)		CNV Loss (%)
NPM1	8.57	0	1.91			NPM1		8.57		0		1.91	10	10	11	11.07	9	8.57		TTN	78.87	13.24	11.41		TTN		78.87		13.24		11.41					80	80	55	55	55	55
DNMT3A	8.16	1.15	0.38			DNMT3A		8.16		1.15		0.38	5	5	5	5	4	4		MUC16	73.04	12.22	16.29		MUC16		73.04		12.22		16.29					40	40	25	25	25	25
FLT3	5.71	1.53	0.38			FLT3		5.71		1.53		0.38	1	1	1	1	2	2		DNAH5	60.16	21.18	15.07		DNAH5		60.16		21.18		15.07					20	20	5	5	5	5
NRAS	5.51	0.76	0.38			NRAS		5.51		0.76		0.38	0	0	0	0	0	0		PCLO	51.91	46.44	3.05		PCLO		51.91		46.44		3.05					0	0	0	0	0	0
RUNX1	4.9	3.82	0.76			RUNX1		4.9		3.82		0.76								BRAF	50.1	53.16	3.26		BRAF		50.1		53.16		3.26
TP53	4.9	0.38	5.34			TP53		4.9		0.38		5.34								LRP1B	44.67	14.66	9.37		LRP1B		44.67		14.66		9.37
IDH1	4.49	0.76	0.38			IDH1		4.49		0.76		0.38								CSMD1	41.45	19.55	21.38		CSMD1		41.45		19.55		21.38
TET2	4.08	1.91	0.76			TET2		4.08		1.91		0.76								ADGRV1	41.25	10.39	25.87		ADGRV1		41.25		10.39		25.87
IDH2	3.88	0.38	1.15			IDH2		3.88		0.38		1.15								ANK3	41.05	1.83	55.19		ANK3		41.05		1.83		55.19
CEBPA	3.88	3.05	0.76			CEBPA		3.88		3.05		0.76								MGAM	40.85	53.36	2.85		MGAM		40.85		53.36		2.85
TTN	3.88	0.38	0			TTN		3.88		0.38		0								CSMD2	40.64	14.05	15.07		CSMD2		40.64		14.05		15.07
WT1	3.47	1.53	0.76			WT1		3.47		1.53		0.76								DNAH7	40.04	13.24	11.61		DNAH7		40.04		13.24		11.61
MUC16	2.86	2.29	0.76			MUC16		2.86		2.29		0.76								HYDIN	39.84	8.35	25.66		HYDIN		39.84		8.35		25.66
PTPN11	2.86	0.38	0			PTPN11		2.86		0.38		0								DSCAM	39.64	13.44	15.89		DSCAM		39.64		13.44		15.89
SRSF2	2.86	2.29	1.15			SRSF2		2.86		2.29		1.15								XIRP2	39.03	14.26	10.79		XIRP2		39.03		14.26		10.79
ASXL1	2.65	0.76	0.76			ASXL1		2.65		0.76		0.76								PKHD1L1	39.03	41.55	5.3		PKHD1L1		39.03		41.55		5.3
GATA2	2.65	0.38	1.15			GATA2		2.65		0.38		1.15								DNAH8	38.83	41.96	6.31		DNAH8		38.83		41.96		6.31
KRAS	2.45	0.76	1.91			KRAS		2.45		0.76		1.91								RP1	38.43	35.03	6.52		RP1		38.43		35.03		6.52
DNAH9	2.04	0	4.58			DNAH9		2.04		0		4.58								APOB	38.43	13.03	14.87		APOB		38.43		13.03		14.87
STAG2	2.04	0	0			STAG2		2.04		0		0								FAT4	38.23	8.76	23.83		FAT4		38.23		8.76		23.83
BCOR	2.04	0	0			BCOR		2.04		0		0								FAT3	37.02	7.54	36.25		FAT3		37.02		7.54		36.25
ZFHX4	1.84	10.31	0			ZFHX4		1.84		10.31		0								CSMD3	36.82	41.75	5.09		CSMD3		36.82		41.75		5.09
RAD21	1.63	11.07	0			RAD21		1.63		11.07		0								DNAH3	36.42	13.44	10.79		DNAH3		36.42		13.44		10.79
USH2A	1.63	2.67	0			USH2A		1.63		2.67		0								DNAH9	36.42	6.52	28.72		DNAH9		36.42		6.52		28.72
EZH2	1.63	0	9.54			EZH2		1.63		0		9.54								MXRA5	36.22	0	0		MXRA5		36.22		0		0
SETD2	1.63	0	2.67			SETD2		1.63		0		2.67								PTPRT	35.41	39.31	2.44		PTPRT		35.41		39.31		2.44
CSF3R	1.63	1.91	0			CSF3R		1.63		1.91		0								THSD7B	35.01	14.26	9.57		THSD7B		35.01		14.26		9.57
RYR1	1.63	2.67	0.38			RYR1		1.63		2.67		0.38								USH2A	34.61	46.23	6.52		USH2A		34.61		46.23		6.52
PHF6	1.63	0	0			PHF6		1.63		0		0								OBSCN	34.41	42.77	8.76		OBSCN		34.41		42.77		8.76
FAT1	1.43	2.67	0.38			FAT1		1.43		2.67		0.38								MUC17	34.41	45.21	4.68		MUC17		34.41		45.21		4.68
SF3B1	1.43	0.76	0			SF3B1		1.43		0.76		0								RYR1	34	12.22	13.03		RYR1		34		12.22		13.03
CELSR2	1.43	0.76	0			CELSR2		1.43		0.76		0								SCN10A	34	13.44	15.27		SCN10A		34		13.44		15.27
SMC1A	1.43	0	0			SMC1A		1.43		0		0								SPHKAP	33.6	12.42	14.87		SPHKAP		33.6		12.42		14.87
SMC3	1.43	1.15	0			SMC3		1.43		1.15		0								FLG	33.4	45.82	4.07		FLG		33.4		45.82		4.07
NF1	1.43	1.53	4.2			NF1		1.43		1.53		4.2								MYH1	33.4	6.31	29.33		MYH1		33.4		6.31		29.33
BSN	1.43	0.38	2.67			BSN		1.43		0.38		2.67								MYH2	33.2	6.31	29.33		MYH2		33.2		6.31		29.33
EDC4	1.43	0	3.05			EDC4		1.43		0		3.05								SCN11A	33	13.44	15.27		SCN11A		33		13.44		15.27
ACAN	1.43	0.38	1.15			ACAN		1.43		0.38		1.15								PAPPA2	33	44.4	6.11		PAPPA2		33		44.4		6.11
LAMB2	1.22	0.38	2.67			LAMB2		1.22		0.38		2.67								ZFHX4	32.19	38.49	5.3		ZFHX4		32.19		38.49		5.3
GRIN2B	1.22	0	3.82			GRIN2B		1.22		0		3.82								GRIN2A	31.59	14.66	9.98		GRIN2A		31.59		14.66		9.98
DOCK3	1.22	0.38	2.29			DOCK3		1.22		0.38		2.29								SYNE1	31.59	4.48	52.55		SYNE1		31.59		4.48		52.55
MYH11	1.22	0	1.91			MYH11		1.22		0		1.91								SPTA1	31.39	44.81	5.3		SPTA1		31.39		44.81		5.3
FAT2	1.22	0	6.49			FAT2		1.22		0		6.49								PCDH15	30.78	2.85	53.77		PCDH15		30.78		2.85		53.77
LRP1B	1.22	0.38	0.38			LRP1B		1.22		0.38		0.38								FAM135B	30.58	43.18	6.31		FAM135B		30.58		43.18		6.31
KIT	1.22	3.05	0.38			KIT		1.22		3.05		0.38								ERICH3	30.38	14.46	19.96		ERICH3		30.38		14.46		19.96
IQCN	1.22	2.29	0.76			IQCN		1.22		2.29		0.76								NEB	29.78	14.66	9.78		NEB		29.78		14.66		9.78
KDM6A	1.22	0	0			KDM6A		1.22		0		0								MROH2B	29.58	19.76	13.24		MROH2B		29.58		19.76		13.24
TSPOAP1	1.22	1.91	1.53			TSPOAP1		1.22		1.91		1.53								NPAP1	29.58	17.92	15.07		NPAP1		29.58		17.92		15.07
PKD1L2	1.22	0	0			PKD1L2		1.22		0		0								RELN	28.97	45.62	4.48		RELN		28.97		45.62		4.48
ANK2	1.22	1.91	0.38			ANK2		1.22		1.91		0.38								MYH4	28.77	6.31	29.33		MYH4		28.77		6.31		29.33

## Sheet: e
B16-F1	label free quantification				label free quantification				B16-D vs B16M									DA1-3b	label free quantification				label free quantification						values assigned after proeomics analysis:/NAN: non attribute number
	LFQ intensity B16-F1GFP-D-n1	LFQ intensity B16-F1GFP-D-n2	LFQ intensity B16-F1GFP-D-n3	moyenne	LFQ intensity B16-F1GFP-M-n1	LFQ intensity B16-F1GFP-M-n2	LFQ intensity B16-F1GFP-M-n3	moyenne	Delta quantification B16-F1GFP-D_B16-F1-GFP-M	N: Student's T-test Difference B16-F1GFP-D_B16-F1-GFP-M	C: Student's T-test Significant B16-D_B16-M	T: Protein IDs	T: Majority protein IDs	T: Protein names	T: Gene names				LFQ intensity DA13-b/365-n1	LFQ intensity DA13-b/365-n2	LFQ intensity DA13-b/365-n3	moyenne	LFQ intensity DA1-3b-n1	LFQ intensity DA1-3b-n2	LFQ intensity DA1-3b-n3	moyenne	delta quantification: DA1-3b/D365-DA1-3b	delta quantification: DA1-3b/DA1-3b/D365	C: Student's T-test Significant DA13-b_DA13-b/365= pvalue<0.05	T: Protein IDs	T: Majority protein IDs	T: Protein names	T: Gene names		T: Protein name
	26.2234	26.2347	26.175	26.211	25.7952	25.9227	25.9441	25.8873	-0.3237	0.323654	+	A0A087WNM1;Q91Z67;A0A087WRV4;A0A087WS59;A0A087WSQ1;A0A087WNR5;D3YZW1;Q91Z69	A0A087WNM1;Q91Z67;A0A087WRV4;A0A087WS59;A0A087WSQ1	SLIT-ROBO Rho GTPase-activating protein 2	Srgap2				24.3969	24.1099	24.2342	24.247	23.9294	23.9487	23.9988	23.959	0.288033	-0.288033	+	A0A0A6YX18;Q8BVE3;A0A0A6YWP6;A0A0A6YVU0;A0A0A6YW86	A0A0A6YX18;Q8BVE3;A0A0A6YWP6	V-type proton ATPase subunit H	Atp6v1h		V-type proton ATPase subunit H
	24.137	24.0572	24.1004	24.0982	24.8099	24.6976	24.7229	24.7435	0.645267	-0.631478	+	A0A0G2JG95;Q8BX10	A0A0G2JG95;Q8BX10	Serine/threonine-protein phosphatase PGAM5, mitochondrial	Pgam5				28.4328	28.2301	28.2506	28.3045	27.5228	27.5013	27.7234	27.5825	0.722	-0.722	+	A0A0R4J0G0;Q8BH04;Q9Z2V4	A0A0R4J0G0;Q8BH04	Phosphoenolpyruvate carboxykinase [GTP], mitochondrial	Pck2		Phosphoenolpyruvate carboxykinase [GTP], mitochondrial
	28.4034	28.3206	28.332	28.352	29.0385	28.9649	28.8703	28.9579	0.6059	-0.60588	+	A0A0N4SVQ1;Q62425	A0A0N4SVQ1;Q62425	Cytochrome c oxidase subunit NDUFA4	Ndufa4				22.4602	22.5185	22.6473	22.542	21.9992	22.2238	21.6736	21.9655	0.576467	-0.576467	+	Q5SVF9;A0A0R4J0J6;Q8BKT7;Q5SVF8	Q5SVF9;A0A0R4J0J6;Q8BKT7;Q5SVF8	THO complex subunit 5 homolog	Thoc5		THO complex subunit 5 homolog
	28.0605	27.9598	28.0124	28.0109	28.2021	28.24	28.2995	28.2472	0.2363	-0.236288	+	A0A0R4J0B4;Q99KK2;A0A0N4SW65;A0A0N4SWC3	A0A0R4J0B4;Q99KK2;A0A0N4SW65;A0A0N4SWC3	N-acylneuraminate cytidylyltransferase	Cmas				23.8702	23.8957	23.891	23.8856	24.2182	24.1327	24.5566	24.3025	-0.416867	0.416867	+	A0A0R4J275;Q7TMF3	A0A0R4J275;Q7TMF3	NADH dehydrogenase [ubiquinone] 1 alpha subcomplex subunit 12	Ndufa12		NADH dehydrogenase [ubiquinone] 1 alpha subcomplex subunit 12
	27.4325	27.5194	27.438	27.4633	27.2684	27.2055	27.2862	27.2534	-0.209933	0.209956	+	A0A0R4J0T5;P28659	A0A0R4J0T5;P28659	CUGBP Elav-like family member 1	Celf1				23.541	23.1977	22.9966	23.2451	23.9003	23.7955	24.595	24.0969	-0.851833	0.851833	+	A2A5V3;A2A5V2;S4R2D3;A2A5V4;P55194	A2A5V3;A2A5V2;S4R2D3;A2A5V4;P55194	SH3 domain-binding protein 1	Sh3bp1		SH3 domain-binding protein 1
	27.1408	27.1324	27.2082	27.1605	26.8421	26.9572	26.7714	26.8569	-0.303567	0.303596	+	A0A0R4J0W6;Q9CRC8	A0A0R4J0W6;Q9CRC8	Leucine-rich repeat-containing protein 40	Lrrc40				26.8249	26.7894	26.8003	26.8049	25.9931	26.3124	26.2816	26.1957	0.609167	-0.609167	+	A2A6U3;Q80UG5;A2A6U5;A8Y5D3	A2A6U3;Q80UG5;A2A6U5	Septin-9	septin 9		Septin-9
	27.8503	28.2373	28.0155	28.0344	26.83	26.6475	26.9277	26.8017	-1.23263	1.23261	+	A0A1B0GT92;Q9Z1E4;A0A1B0GR90	A0A1B0GT92;Q9Z1E4	Glycogen [starch] synthase, muscle	Gys1				23.4151	23.5869	23.5132	23.5051	23.2475	23.2473	23.2636	23.2528	0.252267	-0.252267	+	A2BGI8;A2BGI9;Q9D868	A2BGI8;A2BGI9;Q9D868	Peptidyl-prolyl cis-trans isomerase;Peptidyl-prolyl cis-trans isomerase H	Ppih		Peptidyl-prolyl cis-trans isomerase;Peptidyl-prolyl cis-trans isomerase H
	31.031	31.0214	31.0158	31.0227	30.8373	30.8062	30.6947	30.7794	-0.243333	0.243371	+	A2A6U3;Q80UG5;A2A6U5;A8Y5D3	A2A6U3;Q80UG5;A2A6U5	Septin-9	septin9				28.9267	28.8144	28.9826	28.9079	28.7528	28.7156	28.7944	28.7543	0.153633	-0.153633	+	E9QAI5;B2RQC6;G3UWN2;E9QAT6;F6S3Z3	E9QAI5;B2RQC6;G3UWN2	CAD protein;Glutamine-dependent carbamoyl-phosphate synthase;Aspartate carbamoyltransferase;Dihydroorotase	Cad		CAD protein
	29.7565	29.7465	29.7016	29.7349	29.4267	29.399	29.4069	29.4109	-0.324	0.323998	+	A2A7S7;Q91WQ3;F6VXZ2	A2A7S7;Q91WQ3	Tyrosine--tRNA ligase;Tyrosine--tRNA ligase, cytoplasmic;Tyrosine--tRNA ligase, cytoplasmic, N-terminally processed	Yars				22.9041	22.9909	23.0215	22.9722	22.461	22.6525	22.5417	22.5517	0.420433	-0.420433	+	D3Z6I4;Q921W4;D3YU21;F7BGV1;D3YZD6	D3Z6I4;Q921W4;D3YU21;F7BGV1;D3YZD6	Quinone oxidoreductase-like protein 1	Cryzl1		Crystallin, zeta (Quinone reductase)-like 1, isoform CRA_h;Quinone oxidoreductase-like protein 1;Crystallin, zeta (Quinone reductase)-like 1, isoform CRA_f
	24.529	24.5833	24.7495	24.6206	25.1624	25.0418	24.9755	25.0599	0.4393	-0.439288	+	B1AYU4;A2AK44;A2AK42;B1AYU7;Q8C5N3;B1AYU8	B1AYU4;A2AK44;A2AK42;B1AYU7;Q8C5N3	Pre-mRNA-splicing factor CWC22 homolog	Cwc22;Gm13695;Gm13697				24.3578	24.4905	24.5906	24.4796	24.1039	24.1443	24.0752	24.1078	0.371833	-0.371833	+	D3Z780;Q61749;A0A0J9YUY0;F7CPG6	D3Z780;Q61749;A0A0J9YUY0	Translation initiation factor eIF-2B subunit delta	Eif2b4		Translation initiation factor eIF-2B subunit delta
	29.3041	29.2202	29.3702	29.2982	28.8246	28.9856	28.7669	28.859	-0.439133	0.439173	+	B1AU76;B1AU75;Q99MD9	B1AU76;B1AU75;Q99MD9	Nuclear autoantigenic sperm protein	Nasp				23.2207	23.2472	23.0034	23.1571	23.3671	23.4096	23.6074	23.4614	-0.304267	0.304267	+	F8VQ42;E0CZ72;P28740;F6SUU5;Q9D481	F8VQ42;E0CZ72;P28740	Kinesin-like protein;Kinesin-like protein KIF2A	Kif2a		Kinesin-like protein;Kinesin-like protein KIF2A
	26.8116	26.9427	26.8943	26.8829	26.2208	25.7865	26.0375	26.0149	-0.867933	0.867961	+	Q8VCQ8;S4R1T7;E9Q0M9;E9QA16;D3Z6I7;E9QA15;E9Q9F3	Q8VCQ8;S4R1T7;E9Q0M9;E9QA16;D3Z6I7;E9QA15;E9Q9F3		Cald1				22.3518	22.2433	22.3054	22.3002	22.6911	22.8485	22.8613	22.8003	-0.500133	0.500133	+	E9PU93;Q91X20;D3YYA0	E9PU93;Q91X20;D3YYA0	Set1/Ash2 histone methyltransferase complex subunit ASH2	Ash2l		Set1/Ash2 histone methyltransferase complex subunit ASH2
	26.8919	26.8003	26.8629	26.8517	27.6917	27.9418	28.1226	27.9187	1.067	-1.067	+	D3Z6Z0;Q78ZDA13-b;D3Z789;O70492	D3Z6Z0;Q78ZDA13-b;D3Z789;O70492	Sorting nexin-3	Snx3				22.0577	22.0615	21.8912	22.0035	21.2816	21.8089	21.4704	21.5203	0.483167	-0.483167	+	E9PZJ8	E9PZJ8	Activating signal cointegrator 1 complex subunit 3	Ascc3		Activating signal cointegrator 1 complex subunit 3
	26.6414	26.7609	26.3983	26.6002	27.7358	27.8942	27.9947	27.8749	1.2747	-1.27472	+	Q3UPV6;E0CXZ9;P62482;P63143	Q3UPV6;E0CXZ9;P62482	Voltage-gated potassium channel subunit beta-2	Kcnab2				22.2189	22.253	22.5628	22.3449	21.7103	21.6975	22.0604	21.8227	0.522167	-0.522167	+	E9Q1P8;Q8R3Y8;Q8K3X4	E9Q1P8	Interferon regulatory factor 2-binding protein 2	Irf2bp2		Interferon regulatory factor 2-binding protein 2
	29.5522	29.4333	29.4363	29.4739	29.0829	29.1508	29.252	29.1619	-0.312033	0.312031	+	E9PYH2;Q91V12	E9PYH2;Q91V12	Cytosolic acyl coenzyme A thioester hydrolase	Acot7				24.9849	25.2258	25.205	25.1386	25.6376	25.5286	25.4049	25.5237	-0.385133	0.385133	+	E9QK48;Q7TNG5;D6RGM3;A0A0U1RPM7;A0A0U1RQ42	E9QK48;Q7TNG5;D6RGM3	Echinoderm microtubule-associated protein-like 2	Eml2		Echinoderm microtubule-associated protein-like 2
	25.8374	25.7445	25.9441	25.842	24.8526	24.6556	24.671	24.7264	-1.1156	1.11557	+	F8VQE2;E9Q0A4;Q9QXL1;F6ZSF2;E9QMU1;J3QNW9;B7ZNG0	F8VQE2;E9Q0A4;Q9QXL1	Kinesin-like protein;Kinesin-like protein KIF21B	Kif21b				25.3866	24.9314	24.9923	25.1034	25.79	25.5953	25.9854	25.7902	-0.6868	0.6868	+	F8WGM5;Q64324;A0A140LJH9;A0A140LHM1;A0A140LJ60	F8WGM5;Q64324	Syntaxin-binding protein 2	Stxbp2		Syntaxin-binding protein 2
	25.3074	25.2199	25.4543	25.3272	26.0894	26.0526	26.2328	26.1249	0.797733	-0.797718	+	E9Q0T0;G5E8W7;O35448;E9PVM9;F6SPQ1	E9Q0T0;G5E8W7;O35448;E9PVM9;F6SPQ1	Lysosomal thioesterase PPT2	Ppt2				22.9796	22.8176	22.8118	22.8697	NaN	23.3731	23.1361	23.2546	-0.384933	0.384933	+	G3UZG5;G3UZ63;G3X961;Q921I2	G3UZG5;G3UZ63;G3X961;Q921I2	Kelch domain-containing protein 4	Klhdc4		Kelch domain-containing protein 4;Kelch domain containing 4, isoform CRA_a
	30.8069	30.5251	30.4975	30.6098	29.8224	29.8272	29.6678	29.7725	-0.837367	0.837347	+	E9Q5B5;O08528;E9Q9M6;E9Q3Z4;E9Q8S8;Q91W97;Q3TRM8	E9Q5B5;O08528	Hexokinase;Hexokinase-2	Hk2				20.9621	20.6501	21.2866	20.9663	20.4605	20.1685	20.4877	20.3722	0.594033	-0.594033	+	G8JL51;Q8K202	G8JL51;Q8K202	DNA-directed RNA polymerase I subunit RPA49	Polr1e		DNA-directed RNA polymerase I subunit RPA49
	30.0628	30.0636	30.005	30.0438	29.5152	29.6987	29.4643	29.5594	-0.4844	0.484422	+	E9Q616;G5E8K8	E9Q616		Ahnak				23.5388	22.9657	23.0635	23.1893	24.1992	23.8903	24.9513	24.3469	-1.1576	1.1576	+	J3QN31;P28650	J3QN31;P28650	Adenylosuccinate synthetase isozyme 1	Adssl1		Adenylosuccinate synthetase isozyme 1
	26.6651	26.6587	26.7704	26.6981	27.2265	27.1612	27.1941	27.1939	0.495867	-0.495877	+	E9Q855;Q3UXS0;O35609	E9Q855;Q3UXS0;O35609	Secretory carrier-associated membrane protein 3	Scamp3				23.1418	22.9894	22.8954	23.0089	23.4015	23.5144	NaN	23.4579	-0.449083	0.449083	+	K3W4S6;Q9R062;V9GX26	K3W4S6;Q9R062;V9GX26	Glycogenin-1	Gyg;Gyg1		Glycogenin-1
	27.7323	27.5313	27.5683	27.6106	28.3573	28.623	28.459	28.4798	0.869133	-0.869132	+	G3X9J6;E9Q9M1;Q3V1L4	G3X9J6;E9Q9M1;Q3V1L4	Cytosolic purine 5-nucleotidase	Nt5c2				22.1085	21.7852	22.1404	22.0114	21.3289	NaN	21.2064	21.2676	0.743717	-0.743717	+	O08856	O08856	RNA polymerase II elongation factor ELL	Ell		RNA polymerase II elongation factor ELL
	29.1651	28.799	28.9242	28.9628	28.2025	28.3402	28.3407	28.2945	-0.6683	0.668322	+	E9QK48;Q7TNG5;D6RGM3;A0A0U1RQ42;A0A0U1RPM7	E9QK48;Q7TNG5;D6RGM3	Echinoderm microtubule-associated protein-like 2	Eml2				25.8312	25.9109	25.8321	25.8581	26.0337	25.9947	26.0511	26.0265	-0.168433	0.168433	+	O08997	O08997	Copper transport protein ATOX1	Atox1		Copper transport protein ATOX1
	29.6615	29.4849	30.0084	29.7183	30.7353	30.8939	30.9878	30.8723	1.15407	-1.15403	+	E9QMV2;Q4KML4	E9QMV2;Q4KML4	Costars family protein ABRACL	Abracl				26.137	26.334	26.5465	26.3392	26.9084	26.8615	26.9622	26.9107	-0.571533	0.571533	+	O09172;H3BJA3;A0A0G2JDI4;F6VNW5	O09172;H3BJA3;A0A0G2JDI4;F6VNW5	Glutamate--cysteine ligase regulatory subunit	Gclm		Glutamate--cysteine ligase regulatory subunit
	27.6798	27.5987	27.476	27.5848	27.0349	27.1314	27.1697	27.112	-0.472833	0.47284	+	F6RJ39;Q9JIX8;Q52KR6;B8JJ92;B8JJ91;F6Q8C0;B8JJ90	F6RJ39;Q9JIX8;Q52KR6;B8JJ92;B8JJ91	Apoptotic chromatin condensation inducer in the nucleus	Acin1				23.2901	22.9891	23.1165	23.1319	22.7601	22.6689	22.9136	22.7809	0.351033	-0.351033	+	O35295	O35295	Transcriptional activator protein Pur-beta	Purb		Transcriptional activator protein Pur-beta
	28.1399	28.2283	28.0301	28.1328	27.6574	27.7671	27.7066	27.7104	-0.4224	0.4224	+	F6ZHD8;Q9D6Y9;G3UW30	F6ZHD8;Q9D6Y9;G3UW30	1,4-alpha-glucan-branching enzyme	Gbe1				NaN	21.6755	21.6089	21.6422	21.8567	21.8916	NaN	21.8742	-0.23195	0.23195	+	O35387;A0A0G2JFF9;A0A0G2JDP0;A0A0G2JGR0;A0A0G2JGG5;A0A0G2JE46	O35387;A0A0G2JFF9;A0A0G2JDP0	HCLS1-associated protein X-1	Hax1		HCLS1-associated protein X-1
	23.4665	23.8805	23.864	23.737	25.2545	24.8184	24.7845	24.9525	1.21547	-1.21547	+	F7BT68;Q8BTI7	F7BT68;Q8BTI7	Serine/threonine-protein phosphatase 6 regulatory ankyrin repeat subunit C	Ankrd52				23.504	23.4631	23.3261	23.4311	23.9047	23.8762	24.0898	23.9569	-0.525833	0.525833	+	O35465;F6WP10	O35465	Peptidyl-prolyl cis-trans isomerase FKBP8	Fkbp8		Peptidyl-prolyl cis-trans isomerase FKBP8
	31.8237	31.4945	31.4906	31.6029	30.5125	30.7579	30.5715	30.614	-0.988967	0.988988	+	F8WIT2;P14824	F8WIT2;P14824	Annexin;Annexin A6	Anxa6				25.4576	25.4806	25.175	25.3711	24.9482	25.0632	24.8585	24.9566	0.414433	-0.414433	+	Q5SVG5;Q5SVG4;O35643	Q5SVG5;Q5SVG4;O35643	AP-1 complex subunit beta-1	Ap1b1		AP-1 complex subunit beta-1
	28.9626	29.0183	28.7681	28.9163	28.2784	28.4748	28.2579	28.337	-0.5793	0.579297	+	G3UXZ5;P97371;G3UXY0;G3X9K9;G3UWN9;G3UXR1	G3UXZ5;P97371;G3UXY0;G3X9K9;G3UWN9	Proteasome activator complex subunit 1	Psme1				24.9565	24.6808	24.9436	24.8603	25.8131	25.4985	26.1248	25.8121	-0.951833	0.951833	+	O88844;A0A087WPT4;A0A087WRS9;D3YVY3;A0A087WRM4	O88844;A0A087WPT4;A0A087WRS9	Isocitrate dehydrogenase [NADP] cytoplasmic	Idh1		Isocitrate dehydrogenase [NADP] cytoplasmic
	29.5819	29.3324	29.4274	29.4472	28.9037	28.7866	28.8777	28.856	-0.591233	0.591265	+	G8JL68;Q8C854;A2ATP5;A2ATP6;F6XJA1	G8JL68;Q8C854;A2ATP5;A2ATP6;F6XJA1	Myelin expression factor 2	Myef2				21.7734	21.9364	21.6477	21.7858	22.0909	22.2873	22.2847	22.221	-0.435133	0.435133	+	Q3U3V1;O88947	Q3U3V1;O88947	Coagulation factor X;Factor X light chain;Factor X heavy chain;Activated factor Xa heavy chain	F10		Coagulation factor X
	33.1038	32.9206	32.815	32.9465	32.3944	32.177	32.4107	32.3274	-0.6191	0.619053	+	J3QNY1;B2RXM2	J3QNY1;B2RXM2		Gm9242;Gm6793				22.3367	22.6145	22.4587	22.47	24.8906	25.012	24.7292	24.8773	-2.4073	2.4073	+	P04187;P08882	P04187	Granzyme B(G,H)	Gzmb		Granzyme B(G,H)
	30.0902	30.115	30.1199	30.1084	29.8746	29.7415	29.7765	29.7975	-0.310833	0.310808	+	K3W4S6;Q9R062;V9GX26	K3W4S6;Q9R062;V9GX26	Glycogenin-1	Gyg;Gyg1				31.6868	31.7895	31.8746	31.7836	32.1833	32.1506	32.2655	32.1998	-0.416167	0.416167	+	P05064;A6ZI44;D3YWI1;A0A0U1RPN8;Q9CPQ9;A6ZI46;D3Z510;D3YV98;A0A0U1RPT5;A6ZI47;P05063;Q91Y97	P05064;A6ZI44;D3YWI1;A0A0U1RPN8;Q9CPQ9;A6ZI46	Fructose-bisphosphate aldolase A;Fructose-bisphosphate aldolase	Aldoa;Aldoart1		Fructose-bisphosphate aldolase A;Fructose-bisphosphate aldolase
	27.7191	27.6158	27.4908	27.6086	28.4755	28.4842	28.4657	28.4751	0.866567	-0.866557	+	K3W4T3;Q9Z1G4	K3W4T3;Q9Z1G4	V-type proton ATPase subunit a;V-type proton ATPase 116 kDa subunit a isoform 1	Atp6v0a1				30.3519	30.1411	30.3362	30.2764	30.7295	30.53	30.9356	30.7317	-0.4553	0.4553	+	P06745;CON__Q3ZBD7;A0A0U1RP97;A0A0U1RQ72;A0A0U1RQ18	P06745	Glucose-6-phosphate isomerase	Gpi		Glucose-6-phosphate isomerase
	28.6938	28.5247	28.3139	28.5108	29.1526	29.2395	29.0805	29.1575	0.646733	-0.646757	+	Q3TMN1;Q3UI33;O08663;DA13-bQWM9;DA13-bQW69	Q3TMN1;Q3UI33;O08663	Methionine aminopeptidase 2	Metap2				22.5591	21.9526	22.0126	22.1748	24.9365	24.6983	25.3814	25.0054	-2.83063	2.83063	+	Q3TQP6;P06801	Q3TQP6;P06801	Malic enzyme;NADP-dependent malic enzyme	Me1		Malic enzyme;NADP-dependent malic enzyme
	24.0215	26.529	26.5644	25.705	27.9781	28.3414	28.1757	28.1651	2.4601	-1.61837	+	Q3TMX0;O08992;H3BLG5;A2AKJ9;A2AKJ6;A2AKJ5	Q3TMX0;O08992;H3BLG5;A2AKJ9;A2AKJ6	Syntenin-1	Sdcbp				30.6138	30.8775	30.681	30.7241	31.0549	31.1022	30.8842	31.0138	-0.289667	0.289667	+	P09103;E9Q8G8	P09103	Protein disulfide-isomerase	P4hb		Protein disulfide-isomerase
	29.7294	29.5431	29.5179	29.5968	29.9732	30.0309	29.8843	29.9628	0.366	-0.365999	+	O54734	O54734	Dolichyl-diphosphooligosaccharide--protein glycosyltransferase 48 kDa subunit	Ddost				31.8708	31.9788	31.8704	31.9067	32.3688	32.3173	32.4358	32.374	-0.4673	0.4673	+	P09411;S4R2M7;P09041	P09411;S4R2M7	Phosphoglycerate kinase 1;Phosphoglycerate kinase	Pgk1		Phosphoglycerate kinase 1;Phosphoglycerate kinase
	28.6833	28.5777	28.6632	28.6414	29.4566	29.2395	29.2718	29.3226	0.681233	-0.681192	+	O54774	O54774	AP-3 complex subunit delta-1	Ap3d1				24.5566	23.7026	23.8531	24.0374	21.2743	22.5002	NaN	21.8873	2.15018	-2.15018	+	P10404;P11370;B2RQY6	P10404;P11370	MLV-related proviral Env polyprotein;Surface protein;Transmembrane protein;Retrovirus-related Env polyprotein from Fv-4 locus	Fv4		MLV-related proviral Env polyprotein;Retrovirus-related Env polyprotein from Fv-4 locus
	27.2047	27.1503	27.3736	27.2429	26.2311	25.8822	22.5842	24.8992	-2.3437	1.18621	+	O70400;S4R1V0	O70400;S4R1V0	PDZ and LIM domain protein 1	Pdlim1				22.9046	22.827	22.7077	22.8131	22.6271	22.6513	22.6304	22.6363	0.176833	-0.176833	+	P11688	P11688	Integrin alpha-5;Integrin alpha-5 heavy chain;Integrin alpha-5 light chain	Itga5		Integrin alpha-5
	30.4944	30.2912	30.1426	30.3094	29.7722	29.7091	29.7092	29.7302	-0.579233	0.579255	+	O88325	O88325		Naglu				26.3069	26.2955	26.6003	26.4009	27.3508	27.1232	26.8367	27.1036	-0.702667	0.702667	+	P12787	P12787	Cytochrome c oxidase subunit 5A, mitochondrial	Cox5a		Cytochrome c oxidase subunit 5A, mitochondrial
	27.5617	27.5352	27.4205	27.5058	27.1403	27.017	26.9902	27.0492	-0.456633	0.456607	+	O88587;D3Z227	O88587	Catechol O-methyltransferase	Comt				28.9945	29.2447	29.0768	29.1053	28.9337	28.7908	28.8121	28.8455	0.2598	-0.2598	+	P14115	P14115	60S ribosomal protein L27a	Rpl27a		60S ribosomal protein L27a
	26.6326	26.6518	26.5449	26.6098	26.918	26.8206	27.0029	26.9138	0.304067	-0.304042	+	Q3UDC3;O88746;A0A1D5RL90;A0A1D5RM45;A0A1D5RM84	Q3UDC3;O88746	Target of Myb protein 1	Tom1				27.448	27.535	27.4155	27.4662	27.7544	27.7015	27.7398	27.7319	-0.265733	0.265733	+	P14152;B1ATQ3	P14152	Malate dehydrogenase, cytoplasmic	Mdh1		Malate dehydrogenase, cytoplasmic
	27.2582	27.2726	26.8579	27.1296	26.4369	26.3076	26.4975	26.414	-0.715567	0.715542	+	O88796	O88796	Ribonuclease P protein subunit p30	Rpp30				29.1759	29.4827	29.5782	29.4123	29.1186	29.0515	28.9827	29.0509	0.361333	-0.361333	+	P16045	P16045	Galectin-1	Lgals1		Galectin-1
	28.0935	27.8906	28.0177	28.0006	26.5526	26.7197	26.5616	26.6113	-1.3893	1.38927	+	P05063	P05063	Fructose-bisphosphate aldolase C	Aldoc				31.6987	31.9277	31.8954	31.8406	32.0722	32.0644	32.1123	32.083	-0.242367	0.242367	+	P17182;Q6PHC1;B0QZL1;B1ARR7;B1ARR6;D3Z2S4;A0A0N4SUI6;D3YVD3;A0A0N4SUW8	P17182;Q6PHC1	Alpha-enolase	Eno1		Alpha-enolase
	34.8775	34.8936	34.7679	34.8463	34.1764	34.0832	34.0874	34.1157	-0.730667	0.730659	+	P05064;A6ZI44;D3YWI1;A0A0U1RPN8;D3Z510;D3YV98;A0A0U1RPT5;Q9CPQ9;A6ZI46;A6ZI47	P05064;A6ZI44;D3YWI1;A0A0U1RPN8;D3Z510;D3YV98;A0A0U1RPT5;Q9CPQ9;A6ZI46	Fructose-bisphosphate aldolase A;Fructose-bisphosphate aldolase	Aldoa;Aldoart1				28.6344	28.369	28.6722	28.5585	29.3063	29.1318	29.221	29.2197	-0.661167	0.661167	+	P17563;Q63836;A0A0R4J135;G3UYY2;D6RHN2;G3UWK0;G3UZT2	P17563;Q63836;A0A0R4J135;G3UYY2	Selenium-binding protein 1;Selenium-binding protein 2	Selenbp1;Selenbp2		Selenium-binding protein 1;Selenium-binding protein 2
	28.0894	28.4296	28.5076	28.3422	29.8139	29.9855	29.7112	29.8369	1.49467	-1.49466	+	P05201;F7ALS6	P05201	Aspartate aminotransferase, cytoplasmic	Got1				29.5564	29.5375	29.8503	29.6481	30.0312	29.9571	30.1076	30.032	-0.3839	0.3839	+	P17751;H7BXC3	P17751;H7BXC3	Triosephosphate isomerase	Tpi1		Triosephosphate isomerase
	35.0892	34.7414	34.8145	34.8817	34.3268	34.2602	34.2612	34.2827	-0.598967	0.599013	+	Q564E2;P06151;A0A1B0GSX0;A0A1B0GSR9;D3YZQ9;A0A1B0GT41;A0A1B0GQX5;A0A1B0GSL7;A0A1B0GRW9;A0A1B0GS79;A0A1B0GRC1;A0A1B0GRS2;D3YVR7;D3YZE4;P00342;A0A1B0GSR2;A0A1B0GRE9	Q564E2;P06151;A0A1B0GSX0;A0A1B0GSR9;D3YZQ9;A0A1B0GT41;A0A1B0GQX5;A0A1B0GSL7	L-lactate dehydrogenase;L-lactate dehydrogenase A chain	Ldha				21.7962	NaN	22.3045	22.0504	20.7784	20.9368	NaN	20.8576	1.19275	-1.19275	+	P22366	P22366	Myeloid differentiation primary response protein MyD88	Myd88		Myeloid differentiation primary response protein MyD88
	28.3422	29.5875	29.9999	29.3099	32.2489	31.8802	32.0742	32.0678	2.7579	-2.75789	+	P07147;A2ADJ4;A2ADJ6	P07147;A2ADJ4	5,6-dihydroxyindole-2-carboxylic acid oxidase	Tyrp1				30.6729	30.8512	30.9195	30.8145	30.5668	30.5598	30.456	30.5275	0.287	-0.287	+	P26039;A2AIM2;F6SX70;F6S1V7	P26039	Talin-1	Tln1		Talin-1
	29.3619	29.0224	28.8433	29.0759	28.212	28.1683	28.1244	28.1682	-0.907633	0.907604	+	P08030;A0A1D5RLR6	P08030	Adenine phosphoribosyltransferase	Aprt				24.718	25.0491	24.2707	24.6793	25.3645	25.5216	25.4628	25.4496	-0.770367	0.770367	+	P29351;G3UXM2;G3UYY5	P29351	Tyrosine-protein phosphatase non-receptor type 6	Ptpn6		Tyrosine-protein phosphatase non-receptor type 6
	35.4156	35.0839	35.0055	35.1683	34.4701	34.5142	34.436	34.4734	-0.6949	0.694879	+	P09411;S4R2M7;P09041	P09411;S4R2M7	Phosphoglycerate kinase 1;Phosphoglycerate kinase	Pgk1				27.7154	27.6409	27.8114	27.7226	27.4394	27.3254	27.4514	27.4054	0.317167	-0.317167	+	P46935;V9GWV8;Q3V335;V9GXK3	P46935	E3 ubiquitin-protein ligase NEDD4	Nedd4		E3 ubiquitin-protein ligase NEDD4
	31.0074	30.652	30.635	30.7648	29.2875	29.4887	29.6298	29.4687	-1.29613	1.29613	+	P12382	P12382	ATP-dependent 6-phosphofructokinase, liver type	Pfkl				26.4461	26.6172	26.2996	26.4543	26.8011	27.0011	27.034	26.9454	-0.4911	0.4911	+	P47791	P47791	Glutathione reductase, mitochondrial	Gsr		Glutathione reductase, mitochondrial
	31.3918	31.3955	31.4378	31.4084	31.1636	31.1626	31.0679	31.1314	-0.277	0.277021	+	P14685;F7B7L8	P14685	26S proteasome non-ATPase regulatory subunit 3	Psmd3				25.9631	26.5818	25.9254	26.1568	27.0726	27.0473	26.8108	26.9769	-0.820133	0.820133	+	P48678;D3YUF7	P48678	Prelamin-A/C;Lamin-A/C	Lmna		Prelamin-A/C
	29.6694	30.0758	30.0678	29.9377	29.2077	29.0915	29.1716	29.1569	-0.780733	0.780758	+	P16125;D3Z7F0;A0A0N4SVV8	P16125;D3Z7F0	L-lactate dehydrogenase B chain;L-lactate dehydrogenase	Ldhb				26.478	26.2754	26.5654	26.4396	27.0468	26.7595	27.0676	26.958	-0.518367	0.518367	+	P54276	P54276	DNA mismatch repair protein Msh6	Msh6		DNA mismatch repair protein Msh6
	29.0913	28.7401	28.6204	28.8173	29.601	30.0407	29.684	29.7752	0.957967	-0.957991	+	P16460;J3QNG0	P16460;J3QNG0	Argininosuccinate synthase	Ass1;Gm5424				31.8624	31.8327	31.9236	31.8729	31.7339	31.7524	31.5554	31.6806	0.192333	-0.192333	+	P58252	P58252	Elongation factor 2	Eef2		Elongation factor 2
	28.4991	28.4621	28.4869	28.4827	29.1115	29.115	29.2081	29.1449	0.662167	-0.662161	+	P17047	P17047	Lysosome-associated membrane glycoprotein 2	Lamp2				27.1183	26.9029	27.1837	27.0683	26.7897	26.5769	26.7348	26.7005	0.367833	-0.367833	+	P59325	P59325	Eukaryotic translation initiation factor 5	Eif5		Eukaryotic translation initiation factor 5
	35.5294	35.3252	35.2091	35.3546	34.5516	34.6474	34.5821	34.5937	-0.760867	0.760881	+	P17182;Q6PHC1;B0QZL1;B1ARR7;P17183;B1ARR6;D3Z2S4;A0A0N4SUX5;D3Z6E4;A0A0N4SUI6;D3YVD3;A0A0N4SUW8	P17182;Q6PHC1	Alpha-enolase	Eno1				27.354	27.8093	27.5349	27.5661	27.0394	27.2709	26.8851	27.0651	0.500933	-0.500933	+	P61222	P61222	ATP-binding cassette sub-family E member 1	Abce1		ATP-binding cassette sub-family E member 1
	29.4825	29.8257	29.8481	29.7188	27.6263	27.4767	27.6355	27.5795	-2.13927	2.13926	+	P17563;Q63836;A0A0R4J135;G3UYY2;D6RHN2;G3UWK0;G3UZT2	P17563;Q63836;A0A0R4J135;G3UYY2	Selenium-binding protein 1;Selenium-binding protein 2	Selenbp1;Selenbp2				25.5424	25.6528	25.5382	25.5778	25.1625	25.2603	25.3459	25.2562	0.321567	-0.321567	+	P61290;A2A4J1;A2A4J3	P61290;A2A4J1;A2A4J3	Proteasome activator complex subunit 3	Psme3		Proteasome activator complex subunit 3
	33.0435	33.1155	33.0863	33.0818	32.5797	32.4834	32.4538	32.5056	-0.576133	0.57614	+	P17751;H7BXC3	P17751;H7BXC3	Triosephosphate isomerase	Tpi1				24.1191	24.2766	24.2125	24.2027	24.5563	24.9233	24.8708	24.7835	-0.580733	0.580733	+	P61759;Q3TIR6	P61759;Q3TIR6	Prefoldin subunit 3	Vbp1		Prefoldin subunit 3
	33.3762	33.2743	33.4013	33.3506	33.5872	33.5487	33.5968	33.5776	0.226967	-0.226943	+	P20029	P20029	78 kDa glucose-regulated protein	Hspa5				28.7087	28.7191	28.6074	28.6784	28.9473	28.9006	29.1504	28.9994	-0.321033	0.321033	+	P62204;Q3UKW2;Q9D6P8;G3UX57	P62204;Q3UKW2	Calmodulin	Calm1		Calmodulin
	35.3179	35.3692	35.2602	35.3158	35.0574	35.0501	34.9825	35.03	-0.285767	0.28574	+	P20152;A0A0A6YWC8;A2AKJ2;G5E846;G3X981;P31001;P15331;D3YZ35;A0A0R4J036;P46660;P08553;P08551;P19246	P20152;A0A0A6YWC8	Vimentin	Vim				25.0747	25.2605	25.5498	25.295	24.6086	24.8812	24.7565	24.7488	0.546233	-0.546233	+	P63037;B1AXY1;B1AXY0;B1AXX9	P63037;B1AXY1	DnaJ homolog subfamily A member 1	Dnaja1		DnaJ homolog subfamily A member 1
	30.9113	31.1469	31.1882	31.0821	31.5114	31.55	31.616	31.5591	0.477	-0.476958	+	P24527	P24527	Leukotriene A-4 hydrolase	Lta4h				27.3693	27.2586	27.2548	27.2942	27.8789	27.6954	28.1908	27.9217	-0.627467	0.627467	+	P70296;D3Z1V4;D6RHS6	P70296;D3Z1V4;D6RHS6	Phosphatidylethanolamine-binding protein 1;Hippocampal cholinergic neurostimulating peptide	Pebp1		Phosphatidylethanolamine-binding protein 1
	30.9443	30.7079	30.687	30.7797	30.1583	30.1834	30.396	30.2459	-0.533833	0.533793	+	P24547;A0A0A6YY72;A0A0A6YXS4	P24547;A0A0A6YY72	Inosine-5-monophosphate dehydrogenase 2	Impdh2				24.5654	24.4857	24.553	24.5347	24.0292	23.9634	24.1612	24.0513	0.483433	-0.483433	+	P97452	P97452	Ribosome biogenesis protein BOP1	Bop1		Ribosome biogenesis protein BOP1
	28.9721	28.7722	28.831	28.8584	29.5341	29.5455	29.4729	29.5175	0.659067	-0.65904	+	P29416	P29416	Beta-hexosaminidase subunit alpha	Hexa				24.0314	24.6612	24.4278	24.3735	23.5868	23.7781	23.6707	23.6785	0.694933	-0.694933	+	P97930;D3Z3R3	P97930;D3Z3R3	Thymidylate kinase	Dtymk		Thymidylate kinase
	30.8895	30.5407	30.5127	30.6476	31.5804	31.5567	31.5177	31.5516	0.903967	-0.903934	+	P29812	P29812	L-dopachrome tautomerase	Dct				20.5857	20.6835	20.7393	20.6695	20.4648	20.5284	20.4902	20.4945	0.175033	-0.175033	+	Q02614	Q02614	SAP30-binding protein	Sap30bp		SAP30-binding protein
	28.9873	28.5701	28.388	28.6485	27.5969	27.6625	27.8805	27.7133	-0.935167	0.93516	+	P30412	P30412	Peptidyl-prolyl cis-trans isomerase C	Ppic				23.5299	23.5192	23.3445	23.4645	23.6933	23.7599	23.8306	23.7613	-0.296733	0.296733	+	Q3TGF2;H3BLM7;H9H9T1;H3BLE6	Q3TGF2;H3BLM7;H9H9T1	Protein FAM107B	Fam107b		Protein FAM107B
	33.2587	33.2721	33.3067	33.2792	33.0107	32.8772	33.0553	32.9811	-0.2981	0.29812	+	P30416;F6S2D5;F7CAT1	P30416;F6S2D5;F7CAT1	Peptidyl-prolyl cis-trans isomerase FKBP4;Peptidyl-prolyl cis-trans isomerase FKBP4, N-terminally processed;Peptidyl-prolyl cis-trans isomerase	Fkbp4				24.0232	24.0691	24.3181	24.1368	23.5653	23.7468	23.8143	23.7088	0.428	-0.428	+	Q3TIV5	Q3TIV5	Zinc finger CCCH domain-containing protein 15	Zc3h15		Zinc finger CCCH domain-containing protein 15
	29.901	29.6717	29.6745	29.7491	29.3372	29.3457	29.2949	29.3259	-0.423133	0.423122	+	Q3UZG4;P31230;A0A0G2JEU9;A0A0G2JDV0;A0A0G2JDW6;A0A0G2JDH0	Q3UZG4;P31230	Aminoacyl tRNA synthase complex-interacting multifunctional protein 1;Endothelial monocyte-activating polypeptide 2	Aimp1				25.5563	25.3173	25.5934	25.489	24.7551	24.9778	24.9875	24.9068	0.5822	-0.5822	+	Q3TW96	Q3TW96	UDP-N-acetylhexosamine pyrophosphorylase-like protein 1	Uap1l1		UDP-N-acetylhexosamine pyrophosphorylase-like protein 1
	26.8484	26.7087	26.8223	26.7931	27.3509	27.2414	27.2622	27.2848	0.4917	-0.491711	+	P35235	P35235	Tyrosine-protein phosphatase non-receptor type 11	Ptpn11				27.3444	27.3253	27.3564	27.342	26.9747	27.0041	27.1332	27.0373	0.3047	-0.3047	+	Q3U7R1	Q3U7R1	Extended synaptotagmin-1	Esyt1		Extended synaptotagmin-1
	26.3458	26.7078	26.6211	26.5582	27.5578	27.1794	27.6998	27.479	0.920767	-0.920757	+	P35486	P35486	Pyruvate dehydrogenase E1 component subunit alpha, somatic form, mitochondrial	Pdha1				22.4277	NaN	22.7737	22.6007	23.5707	23.409	NaN	23.4898	-0.88915	0.88915	+	Q3UDDA13-b;Q921Y0;Q8BPB0	Q3UDDA13-b;Q921Y0;Q8BPB0	MOB kinase activator 1A;MOB kinase activator 1B	Mob1b;Mob1a		MOB kinase activator 1B;MOB kinase activator 1A
	29.1812	28.9362	29.0698	29.0624	28.6832	28.7186	28.537	28.6463	-0.416133	0.416115	+	P45591	P45591	Cofilin-2	Cfl2				25.6453	25.4798	25.4814	25.5355	25.9408	26.1515	25.9792	26.0238	-0.488333	0.488333	+	Q3UEB3	Q3UEB3	Poly(U)-binding-splicing factor PUF60	Puf60		Poly(U)-binding-splicing factor PUF60
	29.6614	29.6948	29.7684	29.7082	30.191	30.3486	30.3091	30.2829	0.5747	-0.574685	+	P46061	P46061	Ran GTPase-activating protein 1	Rangap1				NaN	20.9642	21.0599	21.0121	NaN	21.2341	21.3017	21.2679	-0.25585	0.25585	+	Q5H8C4	Q5H8C4	Vacuolar protein sorting-associated protein 13A	Vps13a		Vacuolar protein sorting-associated protein 13A
	29.1374	29.077	28.9434	29.0526	28.6065	28.5665	28.6706	28.6145	-0.438067	0.438063	+	P47757;A0A0A0MQI9;F6YHZ8	P47757	F-actin-capping protein subunit beta	Capzb				21.4265	21.6189	21.3628	21.4694	21.9207	21.7842	21.7074	21.8041	-0.3347	0.3347	+	Q5SSI6	Q5SSI6	U3 small nucleolar RNA-associated protein 18 homolog	Utp18		U3 small nucleolar RNA-associated protein 18 homolog
	27.0804	27.0799	27.2933	27.1512	27.5356	27.7201	27.789	27.6816	0.530367	-0.530328	+	P47811;B2KF34;B2KF35	P47811;B2KF34;B2KF35	Mitogen-activated protein kinase 14	Mapk14				28.5912	28.1435	28.3147	28.3498	27.7716	27.7495	27.8074	27.7762	0.573633	-0.573633	+	Q61024;D3Z0C2;D3YYR0;D3Z028	Q61024	Asparagine synthetase [glutamine-hydrolyzing]	Asns		Asparagine synthetase [glutamine-hydrolyzing]
	28.9159	28.7341	28.7367	28.7956	27.9786	27.8673	27.7948	27.8802	-0.915333	0.91531	+	P47857	P47857	ATP-dependent 6-phosphofructokinase, muscle type	Pfkm				24.2643	23.6662	23.9786	23.9697	24.6543	24.4446	24.7619	24.6203	-0.650567	0.650567	+	Q61550;R4GML2;A2AU37	Q61550	Double-strand-break repair protein rad21 homolog	Rad21		Double-strand-break repair protein rad21 homolog
	28.5444	28.5232	28.5124	28.5267	28.8266	29.1174	28.9336	28.9592	0.432533	-0.432548	+	P48024;J3QN87;J3QPZ8	P48024	Eukaryotic translation initiation factor 1	Eif1				26.1398	26.4139	26.1202	26.2246	26.9345	27.046	26.9604	26.9803	-0.755667	0.755667	+	Q62093	Q62093	Serine/arginine-rich splicing factor 2	Srsf2		Serine/arginine-rich splicing factor 2
	27.2568	27.2457	26.869	27.1238	27.8583	28.1294	27.7697	27.9191	0.7953	-0.795275	+	P50114	P50114	Protein S100-B	S100b				23.065	23.2249	NaN	23.145	22.6772	22.5959	NaN	22.6365	0.5084	-0.5084	+	Q8BUU7;Q68FH4	Q8BUU7;Q68FH4	N-acetylgalactosamine kinase	Galk2		N-acetylgalactosamine kinase
	29.763	30.0097	29.7606	29.8444	30.3527	30.2125	30.3741	30.3131	0.468667	-0.468641	+	P50518;A0A0N4SW07;Q9D593;A0A0N4SW34;A0A0N4SWA3	P50518;A0A0N4SW07	V-type proton ATPase subunit E 1	Atp6v1e1				23.2119	23.6981	23.7747	23.5616	23.0047	23.0068	22.6587	22.8901	0.6715	-0.6715	+	Q6IRU2	Q6IRU2	Tropomyosin alpha-4 chain	Tpm4		Tropomyosin alpha-4 chain
	29.5381	29.6511	29.6841	29.6244	28.6012	28.6162	28.788	28.6685	-0.955967	0.955984	+	P51660	P51660	Peroxisomal multifunctional enzyme type 2;(3R)-hydroxyacyl-CoA dehydrogenase;Enoyl-CoA hydratase 2	Hsd17b4				25.4802	26.0197	25.7217	25.7405	25.2954	25.3401	25.0507	25.2287	0.5118	-0.5118	+	Q6NV83;A0A087WRG2	Q6NV83	U2 snRNP-associated SURP motif-containing protein	U2surp		U2 snRNP-associated SURP motif-containing protein
	25.2266	25.7208	25.6992	25.5489	27.6418	27.6307	27.3275	27.5333	1.98447	-1.98443	+	P57716	P57716	Nicastrin	Ncstn				22.7836	22.4042	22.8849	22.6909	25.344	25.6475	25.0098	25.3338	-2.64287	2.64287	+	Q71RI9;A0A0G2JGE1;D6RJ70	Q71RI9	Kynurenine--oxoglutarate transaminase 3	Ccbl2		Kynurenine--oxoglutarate transaminase 3
	28.3586	28.3608	28.2425	28.3206	28.6773	28.6681	28.5807	28.642	0.3214	-0.321414	+	P57746	P57746	V-type proton ATPase subunit D	Atp6v1d				29.2306	29.2395	29.3847	29.2849	29.0883	28.8448	29.0238	28.9856	0.2993	-0.2993	+	Q7TPV4	Q7TPV4	Myb-binding protein 1A	Mybbp1a		Myb-binding protein 1A
	34.5387	34.4731	34.4713	34.4944	34.8038	34.732	34.8457	34.7938	0.299467	-0.299433	+	P58252	P58252	Elongation factor 2	Eef2				24.3184	24.4144	24.3681	24.367	23.3705	23.0781	23.7507	23.3998	0.9672	-0.9672	+	Q8BGT5;D6RFQ8;Q8QZR5	Q8BGT5;D6RFQ8	Alanine aminotransferase 2	Gpt2		Alanine aminotransferase 2
	25.6129	26.3751	26.5933	26.1938	28.2363	27.8826	28.0742	28.0644	1.8706	-1.87057	+	P58355	P58355	Membrane-associated transporter protein	Slc45a2				24.8857	24.5773	24.8142	24.7591	25.2859	25.2925	25.384	25.3208	-0.561733	0.561733	+	Q8BP48;A0A0G2JFL1;A0A0G2JF71	Q8BP48	Methionine aminopeptidase 1	Metap1		Methionine aminopeptidase 1
	28.8129	28.8511	29.0474	28.9038	29.3246	29.3916	29.5298	29.4153	0.511533	-0.511494	+	P61089	P61089	Ubiquitin-conjugating enzyme E2 N	Ube2n				23.751	23.5062	23.6847	23.6473	23.1963	23.2551	22.9339	23.1284	0.518867	-0.518867	+	Q8CGC6	Q8CGC6	RNA-binding protein 28	Rbm28		RNA-binding protein 28
	33.1162	32.9757	32.8881	32.9933	32.3146	32.5339	32.4152	32.4212	-0.5721	0.572093	+	P62827;Q61820;Q14AA6	P62827	GTP-binding nuclear protein Ran	Ran				28.3614	28.4906	28.5468	28.4663	28.7115	28.6705	28.6467	28.6762	-0.209967	0.209967	+	Q8K1B8	Q8K1B8	Fermitin family homolog 3	Fermt3		Fermitin family homolog 3
	25.1191	24.8974	24.8577	24.9581	25.4333	25.4413	25.6326	25.5024	0.544333	-0.544346	+	P70206;Q80UG2	P70206	Plexin-A1	Plxna1				22.4175	22.2786	22.7434	22.4798	23.0952	23.107	22.9272	23.0431	-0.5633	0.5633	+	Q8K4Z3	Q8K4Z3	NAD(P)H-hydrate epimerase	Apoa1bp		NAD(P)H-hydrate epimerase
	32.6014	32.507	32.5052	32.5379	32.3287	32.2621	32.1431	32.2446	-0.293233	0.29321	+	P80313;A0A0N4SV00;A0A0N4SV22;A0A0N4SUI8	P80313;A0A0N4SV00	T-complex protein 1 subunit eta	Cct7				24.2855	24.0208	24.0537	24.12	23.1998	23.6261	23.2077	23.3445	0.775467	-0.775467	+	Q8R0F6;A0A087WPY0;A0A087WS54;A0A087WQ55	Q8R0F6;A0A087WPY0;A0A087WS54	Integrin-linked kinase-associated serine/threonine phosphatase 2C	Ilkap		Integrin-linked kinase-associated serine/threonine phosphatase 2C
	32.6211	32.5914	32.4947	32.5691	32.2926	32.3147	32.2174	32.2749	-0.294167	0.294214	+	P80317;Q61390;B1AT05	P80317	T-complex protein 1 subunit zeta	Cct6a				24.3815	24.2943	24.4554	24.3771	24.7598	24.5482	24.6955	24.6678	-0.290767	0.290767	+	Q8R326;F7D909	Q8R326	Paraspeckle component 1	Pspc1		Paraspeckle component 1
	26.8293	26.7282	26.7532	26.7702	26.1397	26.3245	26.4579	26.3074	-0.462867	0.462844	+	Q5SWZ5;P97434;F6S5I0;F6RND9;F6XZM9	Q5SWZ5;P97434;F6S5I0;F6RND9	Myosin phosphatase Rho-interacting protein	Mprip				26.4537	26.4312	26.3252	26.4034	26.6599	26.7383	26.7291	26.7091	-0.305733	0.305733	+	Q91VD9;A0A087WQR0;A0A087WQ77;A0A087WSU3;A0A087WP77	Q91VD9	NADH-ubiquinone oxidoreductase 75 kDa subunit, mitochondrial	Ndufs1		NADH-ubiquinone oxidoreductase 75 kDa subunit, mitochondrial
	29.0925	28.9317	28.8707	28.965	28.4706	28.5657	28.4759	28.5041	-0.4609	0.460911	+	Q3UNN4;P97496;Q3UZD0	Q3UNN4;P97496	SWI/SNF complex subunit SMARCC1	Smarcc1				25.4603	25.4984	25.6031	25.5206	25.7878	25.9959	25.6995	25.8277	-0.307133	0.307133	+	Q921M7;Q8BHZ0	Q921M7	Protein FAM49B	Fam49b		Protein FAM49B
	29.6982	29.7686	29.8717	29.7795	30.4655	30.2723	30.3995	30.3791	0.5996	-0.599574	+	P97855	P97855	Ras GTPase-activating protein-binding protein 1	G3bp1				25.0852	25.2365	25.2521	25.1913	25.3872	25.4582	25.4144	25.4199	-0.228667	0.228667	+	Q922Q4	Q922Q4	Pyrroline-5-carboxylate reductase 2	Pycr2		Pyrroline-5-carboxylate reductase 2
	32.8734	32.3817	32.3355	32.5302	31.3961	31.5437	31.2804	31.4067	-1.12347	1.12344	+	Q04447	Q04447	Creatine kinase B-type	Ckb				23.3529	23.5706	23.5157	23.4797	24.0008	24.4838	24.1881	24.2242	-0.7445	0.7445	+	Q99JF5	Q99JF5	Diphosphomevalonate decarboxylase	Mvd		Diphosphomevalonate decarboxylase
	31.7523	31.7671	31.489	31.6695	31.1642	31.1403	31.1684	31.1576	-0.511833	0.511834	+	Q05816	Q05816	Fatty acid-binding protein, epidermal	Fabp5				27.1197	26.9385	27.1523	27.0702	27.626	28.1427	28.2862	28.0183	-0.948133	0.948133	+	Q99JI6;P62835;A0A0G2JDL9;A0A0G2JE52;A0A0G2JED9	Q99JI6;P62835	Ras-related protein Rap-1b;Ras-related protein Rap-1A	Rap1b;Rap1a		Ras-related protein Rap-1b;Ras-related protein Rap-1A
	25.7258	25.8955	26.5264	26.0492	28.1436	28.0098	28.2063	28.1199	2.07067	-2.07069	+	Q07797;E9Q5X5	Q07797	Galectin-3-binding protein	Lgals3bp				24.6407	24.738	24.8878	24.7555	25.056	25.1783	25.008	25.0808	-0.325267	0.325267	+	Q99JW2;A0A0R4J050;A0A087WPX1;A0A087WRE0	Q99JW2;A0A0R4J050	Aminoacylase-1	Acy1		Aminoacylase-1
	28.2526	28.2851	27.9168	28.1515	26.5203	26.649	23.3155	25.4949	-2.65657	1.56686	+	Q3TWW8	Q3TWW8	Serine/arginine-rich splicing factor 6	Srsf6				26.3457	26.1506	26.1168	26.2044	25.8284	25.7989	26.0001	25.8758	0.328567	-0.328567	+	Q99LB4;P24452;D3YTL5;D3YZN3;D3YU77;D3Z014;D3Z4K5	Q99LB4;P24452;D3YTL5	Macrophage-capping protein	Capg		Capping protein (Actin filament), gelsolin-like;Macrophage-capping protein
	29.3046	29.2227	29.1838	29.237	29.6165	29.4803	29.541	29.5459	0.3089	-0.30889	+	Q3U741;Q501J6	Q3U741;Q501J6	Probable ATP-dependent RNA helicase DDX17	Ddx17				22.5098	22.086	NaN	22.2979	23.7397	23.9152	23.7975	23.8175	-1.51957	1.51957	+	Q99NB1	Q99NB1	Acetyl-coenzyme A synthetase 2-like, mitochondrial	Acss1		Acetyl-coenzyme A synthetase 2-like, mitochondrial
	27.1416	26.811	26.978	26.9769	28.5457	28.6358	28.3799	28.5205	1.5436	-1.54357	+	Q3UGY8	Q3UGY8	Brefeldin A-inhibited guanine nucleotide-exchange protein 3	Arfgef3				23.8018	23.8974	23.6596	23.7863	24.5043	23.993	24.3474	24.2816	-0.4953	0.4953	+	Q99P72	Q99P72	Reticulon-4	Rtn4		Reticulon-4
	29.0459	29.189	29.0745	29.1031	28.8159	28.7445	28.8376	28.7993	-0.3038	0.303813	+	Q3UH60;B2RQC7;D3Z5G8	Q3UH60;B2RQC7;D3Z5G8	Disco-interacting protein 2 homolog B	Dip2b				24.3847	24.217	24.2831	24.2949	25.0155	24.6649	24.5502	24.7435	-0.4486	0.4486	+	Q9CQ43;Q8VCG1	Q9CQ43;Q8VCG1		Dut		Deoxyuridine triphosphatase;Deoxyuridine triphosphatase, isoform CRA_b
	26.1489	26.223	26.2892	26.2204	27.0261	26.9857	27.2042	27.072	0.851633	-0.851643	+	Q3UMB9	Q3UMB9	WASH complex subunit 7	Kiaa1033				26.8526	27.2154	26.7941	26.954	27.6382	27.5928	27.3082	27.5131	-0.559033	0.559033	+	Q9CQI6;A0A1D5RLP1	Q9CQI6	Coactosin-like protein	Cotl1		Coactosin-like protein
	29.8711	30.025	29.4969	29.7977	30.6829	30.8246	30.8515	30.7863	0.988667	-0.988684	+	Q60865;F6YLI0	Q60865	Caprin-1	Caprin1				23.5204	23.4228	24.0299	23.6577	22.5361	22.5296	22.4117	22.4925	1.16523	-1.16523	+	Q9CQI7;A2CES4	Q9CQI7;A2CES4	U2 small nuclear ribonucleoprotein B	Snrpb2		U2 small nuclear ribonucleoprotein B''
	32.7603	32.4509	32.5016	32.5709	32.0657	31.8736	31.9277	31.9557	-0.615267	0.615271	+	Q61753;F6ZSB7	Q61753	D-3-phosphoglycerate dehydrogenase	Phgdh				28.9119	29.1782	29.0803	29.0568	28.7886	28.6517	28.4156	28.6186	0.438167	-0.438167	+	Q9CR57	Q9CR57	60S ribosomal protein L14	Rpl14		60S ribosomal protein L14
	26.0442	26.3218	26.5633	26.3098	27.1005	26.9611	27.0146	27.0254	0.715633	-0.715614	+	Q62084	Q62084	Protein phosphatase 1 regulatory subunit 14B	Ppp1r14b				29.2853	29.1367	29.1704	29.1975	29.4097	29.4798	29.5275	29.4723	-0.274867	0.274867	+	Q9CWJ9	Q9CWJ9	Bifunctional purine biosynthesis protein PURH;Phosphoribosylaminoimidazolecarboxamide formyltransferase;IMP cyclohydrolase	Atic		Bifunctional purine biosynthesis protein PURH
	31.4493	31.3547	31.4264	31.4101	31.1811	31.0106	31.0102	31.0673	-0.342833	0.342826	+	Q62159;H3BL56;A0A0G2JEP8;P62746	Q62159;H3BL56;A0A0G2JEP8	Rho-related GTP-binding protein RhoC	Rhoc				26.4007	26.3615	26.3484	26.3702	26.4994	26.5757	26.5049	26.5267	-0.156467	0.156467	+	Q9CZ30;B1AYJ9	Q9CZ30;B1AYJ9	Obg-like ATPase 1	Ola1		Obg-like ATPase 1
	28.0002	27.6554	27.3046	27.6534	29.0237	29.1002	29.2604	29.1281	1.4747	-1.47469	+	Q62351;Q8C872	Q62351;Q8C872	Transferrin receptor protein 1	Tfrc				30.4697	30.3968	30.4014	30.4226	30.1739	30.1299	30.2762	30.1933	0.2293	-0.2293	+	Q9CZN7	Q9CZN7	Serine hydroxymethyltransferase	Shmt2		Serine hydroxymethyltransferase
	30.3584	30.0689	29.9293	30.1189	31.1618	31.157	31.1382	31.1523	1.03347	-1.03348	+	Q64337;D3YZJ1;F6VD69	Q64337;D3YZJ1	Sequestosome-1	Sqstm1				24.3429	24.3178	24.0372	24.2326	24.8175	24.6616	24.6512	24.7101	-0.477467	0.477467	+	Q9D0L8;D3Z478;D3YYS7	Q9D0L8	mRNA cap guanine-N7 methyltransferase	Rnmt		mRNA cap guanine-N7 methyltransferase
	26.3388	26.1832	26.1866	26.2362	26.6092	26.6281	26.7416	26.6596	0.423433	-0.423482	+	Q6DFV1	Q6DFV1	Condensin-2 complex subunit G2	Ncapg2				28.6784	28.6656	29.037	28.7937	27.9565	28.0602	28.0617	28.0261	0.767533	-0.767533	+	Q9D154;Z4YK03	Q9D154;Z4YK03	Leukocyte elastase inhibitor A	Serpinb1a		Leukocyte elastase inhibitor A
	29.4069	29.1664	29.1893	29.2542	30.0169	30.1009	30.0917	30.0698	0.815633	-0.815638	+	Q6P5H2	Q6P5H2	Nestin	Nes				25.0676	25.0254	25.2031	25.0987	24.7122	24.3705	24.4919	24.5249	0.573833	-0.573833	+	Q9D1M4	Q9D1M4	Eukaryotic translation elongation factor 1 epsilon-1	Eef1e1		Eukaryotic translation elongation factor 1 epsilon-1
	29.2739	29.497	29.3645	29.3785	29.0862	29.0783	29.0257	29.0634	-0.315067	0.315039	+	Q7TT50;H7BX44;D3YYN8;E9PVY0;A0A1D5RLQ9;Q3UU96	Q7TT50	Serine/threonine-protein kinase MRCK beta	Cdc42bpb				22.3966	22.4446	22.6445	22.4952	21.7393	22.0363	22.2066	21.9941	0.501167	-0.501167	+	Q9D7N3;A0A0J9YU02	Q9D7N3	28S ribosomal protein S9, mitochondrial	Mrps9		28S ribosomal protein S9, mitochondrial
	25.0695	24.8294	25.2797	25.0595	25.926	25.8856	25.9508	25.9208	0.861267	-0.861238	+	V9GWX3;Q80TE0	V9GWX3;Q80TE0	RNA polymerase II-associated protein 1	Rpap1				21.98	22.1678	21.9978	22.0485	21.4602	21.4153	21.8777	21.5844	0.464133	-0.464133	+	Q9DAK9	Q9DAK9	14 kDa phosphohistidine phosphatase	Phpt1		14 kDa phosphohistidine phosphatase
	25.7106	25.4694	25.1728	25.4509	26.8049	26.6013	26.4636	26.6233	1.17233	-1.17235	+	Q80UW2	Q80UW2	F-box only protein 2	Fbxo2				23.5077	23.4691	23.41	23.4623	23.7908	23.6984	23.6425	23.7106	-0.2483	0.2483	+	Q9DAU1;B0V2V1	Q9DAU1	Protein canopy homolog 3	Cnpy3		Protein canopy homolog 3
	29.0038	29.0169	28.8752	28.9653	28.4792	28.4157	28.5616	28.4855	-0.4798	0.47979	+	Q80VP0	Q80VP0	Tectonin beta-propeller repeat-containing protein 1	Tecpr1				24.9918	24.6756	24.7293	24.7989	24.4521	24.3973	23.9326	24.2607	0.538233	-0.538233	+	Q9DCA5;F6WEP7;E9Q2V8	Q9DCA5;F6WEP7	Ribosome biogenesis protein BRX1 homolog	Brix1		Ribosome biogenesis protein BRX1 homolog
	26.6706	26.602	26.6024	26.625	26.0796	26.1304	26.103	26.1043	-0.520667	0.520672	+	Q8BG51;F7ASU3	Q8BG51;F7ASU3	Mitochondrial Rho GTPase 1	Rhot1				25.9946	25.8252	25.9037	25.9078	26.1431	26.1151	26.1869	26.1484	-0.240533	0.240533	+	Q9DCN2;F2Z456;A0A0A0MQM3	Q9DCN2;F2Z456;A0A0A0MQM3	NADH-cytochrome b5 reductase 3;NADH-cytochrome b5 reductase 3 membrane-bound form;NADH-cytochrome b5 reductase 3 soluble form;NADH-cytochrome b5 reductase	Cyb5r3		NADH-cytochrome b5 reductase 3;NADH-cytochrome b5 reductase
	26.9431	26.7623	26.6895	26.7983	26.2125	26.3696	26.0387	26.2069	-0.591367	0.591387	+	Q8BHD0	Q8BHD0	Ras-related protein Rab-39A	Rab39a				25.1254	25.0353	25.4219	25.1942	24.7403	24.7785	24.7424	24.7537	0.440467	-0.440467	+	Q9EP69	Q9EP69	Phosphatidylinositide phosphatase SAC1	Sacm1l		Phosphatidylinositide phosphatase SAC1
	26.3406	26.6338	26.7637	26.5794	27.2791	27.1349	27.2486	27.2209	0.6415	-0.641494	+	Q8BJW5	Q8BJW5	Nucleolar protein 11	Nol11				26.8149	26.831	26.8491	26.8317	26.6249	26.6665	26.6538	26.6484	0.183267	-0.183267	+	Q9EPU0	Q9EPU0	Regulator of nonsense transcripts 1	Upf1		Regulator of nonsense transcripts 1
	30.8079	30.7509	30.7539	30.7709	30.4914	30.5432	30.4953	30.51	-0.260933	0.260875	+	Q8BK67;A2AWQ2	Q8BK67	Protein RCC2	Rcc2				26.6938	26.752	26.9013	26.7824	26.4245	26.3454	26.4202	26.3967	0.385667	-0.385667	+	Q9EQH3	Q9EQH3	Vacuolar protein sorting-associated protein 35	Vps35		Vacuolar protein sorting-associated protein 35
	27.01	27.0131	26.8212	26.9481	25.91	26.1463	25.7102	25.9222	-1.02593	1.02591	+	Q8BYI6	Q8BYI6	Lysophosphatidylcholine acyltransferase 2	Lpcat2				24.5647	24.3439	24.4986	24.4691	25.0379	25.14	24.9681	25.0487	-0.5796	0.5796	+	Q9ERS2	Q9ERS2	NADH dehydrogenase [ubiquinone] 1 alpha subcomplex subunit 13	Ndufa13		NADH dehydrogenase [ubiquinone] 1 alpha subcomplex subunit 13
	26.7953	26.3065	26.2296	26.4438	27.5606	27.774	27.8804	27.7383	1.29453	-1.29454	+	Q8BYW9;A0A0N4SVY8;D3YWW8;D3Z459	Q8BYW9	EGF domain-specific O-linked N-acetylglucosamine transferase	Eogt				23.9736	24.0703	24.5427	24.1955	23.6272	23.7412	23.4689	23.6124	0.5831	-0.5831	+	Q9EST4;REV__A0A0A6YWX5	Q9EST4	Proteasome assembly chaperone 2	Psmg2		Proteasome assembly chaperone 2
	28.3057	28.2483	27.9799	28.178	27.5236	27.5477	27.2309	27.4341	-0.7439	0.743927	+	Q8C166;B7ZCP4;B7ZCP6;E9Q806;B7ZCP7;A3KGK7;V9GWY2;F6R587;B7ZCP5;V9GXM6	Q8C166;B7ZCP4;B7ZCP6;E9Q806;B7ZCP7	Copine-1	Cpne1				22.6684	22.6365	22.6869	22.6639	22.8894	22.7504	22.9932	22.8777	-0.213733	0.213733	+	Q9JI11;Q8CDG4	Q9JI11	Serine/threonine-protein kinase 4;Serine/threonine-protein kinase 4 37kDa subunit;Serine/threonine-protein kinase 4 18kDa subunit	Stk4		Serine/threonine-protein kinase 4
	25.8267	25.7587	25.6582	25.7479	25.3428	25.4724	25.281	25.3654	-0.382467	0.382464	+	Q8C547	Q8C547	HEAT repeat-containing protein 5B	Heatr5b				22.3973	22.146	22.635	22.3928	21.3321	21.0485	21.4738	21.2848	1.10797	-1.10797	+	Q9JI75	Q9JI75	Ribosyldihydronicotinamide dehydrogenase [quinone]	Nqo2		Ribosyldihydronicotinamide dehydrogenase [quinone]
	31.1788	30.694	30.5983	30.8237	29.359	29.3718	29.3774	29.3694	-1.4543	1.45432	+	Q8C605;Q9WUA3;D3YUA3;F6YL81	Q8C605;Q9WUA3	ATP-dependent 6-phosphofructokinase;ATP-dependent 6-phosphofructokinase, platelet type	Pfkp				26.1682	26.2634	26.2537	26.2284	26.7171	26.6859	26.6136	26.6722	-0.443767	0.443767	+	Q9JKB1;P58321	Q9JKB1;P58321	Ubiquitin carboxyl-terminal hydrolase isozyme L3;Ubiquitin carboxyl-terminal hydrolase isozyme L4	Uchl3;Uchl4		Ubiquitin carboxyl-terminal hydrolase isozyme L3;Ubiquitin carboxyl-terminal hydrolase isozyme L4
	25.773	25.9888	25.8699	25.8772	25.2067	25.3122	25.2991	25.2727	-0.604567	0.604567	+	Q8K1R7	Q8K1R7	Serine/threonine-protein kinase Nek9	Nek9				25.5015	25.6199	25.2934	25.4716	25.0542	25.2063	25.1491	25.1365	0.335067	-0.335067	+	Q9JKX6;A2ATT5;A0A0A6YVU1	Q9JKX6;A2ATT5;A0A0A6YVU1	ADP-sugar pyrophosphatase	Nudt5		ADP-sugar pyrophosphatase
	27.2722	27.3758	27.1087	27.2522	26.5993	26.4273	26.5866	26.5377	-0.7145	0.714488	+	Q8K354	Q8K354	Carbonyl reductase [NADPH] 3	Cbr3				26.9896	27.2029	27.1812	27.1246	27.6024	27.6121	27.3832	27.5326	-0.408	0.408	+	Q9JLJ2;Q3U367	Q9JLJ2;Q3U367	4-trimethylaminobutyraldehyde dehydrogenase	Aldh9a1		4-trimethylaminobutyraldehyde dehydrogenase
	29.3172	29.2703	29.2521	29.2799	29.4168	29.392	29.3821	29.397	0.1171	-0.117072	+	Q8K363;F6ZX28	Q8K363	ATP-dependent RNA helicase DDX18	Ddx18				27.7804	27.9122	27.9838	27.8921	27.5672	27.5792	27.3561	27.5008	0.3913	-0.3913	+	Q9QXS1;E9Q3W4;F6R059;A0A0R4J223;E9Q9J6;A0A0R4J221;A0A0R4J218;E9PW24;Q8R0W0	Q9QXS1;E9Q3W4	Plectin	Plec		Plectin
	26.7774	26.7603	26.6703	26.736	26.9601	27.1379	27.0225	27.0402	0.304167	-0.304173	+	Q8K3K8	Q8K3K8	Optineurin	Optn				25.6462	25.4519	25.5759	25.558	25.1726	25.1507	25.3535	25.2256	0.3324	-0.3324	+	Q9QYJ0	Q9QYJ0	DnaJ homolog subfamily A member 2	Dnaja2		DnaJ homolog subfamily A member 2
	31.9792	31.6777	31.6591	31.772	30.9891	31.1995	31.2193	31.136	-0.636033	0.636033	+	Q8R180	Q8R180	ERO1-like protein alpha	Ero1l				24.3462	24.3244	24.4245	24.365	24.1604	23.7965	24.1183	24.0251	0.339967	-0.339967	+	Q9QZ82;A0A087WRU6	Q9QZ82;A0A087WRU6	Cholesterol side-chain cleavage enzyme, mitochondrial	Cyp11a1		Cholesterol side-chain cleavage enzyme, mitochondrial
	22.5396	22.9919	23.1538	22.8951	25.1139	24.6593	24.989	24.9207	2.02563	-2.15498	+	Q8R5H6	Q8R5H6	Wiskott-Aldrich syndrome protein family member 1	Wasf1				24.1245	23.3807	23.5772	23.6941	24.3831	24.5507	24.2889	24.4076	-0.713433	0.713433	+	Q9R0E1;F6W3Q8	Q9R0E1	Procollagen-lysine,2-oxoglutarate 5-dioxygenase 3	Plod3		Procollagen-lysine,2-oxoglutarate 5-dioxygenase 3
	28.3321	27.981	27.9266	28.0799	27.4297	27.3889	27.3468	27.3885	-0.691433	0.691468	+	Q8VDM6	Q8VDM6	Heterogeneous nuclear ribonucleoprotein U-like protein 1	Hnrnpul1				27.5953	27.6568	27.7038	27.652	27.8335	27.7689	27.8904	27.8309	-0.178967	0.178967	+	Q9R0N0	Q9R0N0	Galactokinase	Galk1		Galactokinase
	31.385	31.5087	31.5434	31.479	32.2082	32.0527	31.9257	32.0622	0.583167	-0.583193	+	Q8VDN2;A0A0G2JGX4;Q8VCE0;Q6PIC6;Q9WV27;Q9Z1W8;Q91WH7;E9QNX7;Q64436	Q8VDN2	Sodium/potassium-transporting ATPase subunit alpha-1	Atp1a1				24.5118	24.613	24.9355	24.6868	25.0792	25.4396	25.1723	25.2304	-0.5436	0.5436	+	Q9R0P5	Q9R0P5	Destrin	Dstn		Destrin
	28.649	28.6721	28.8957	28.7389	29.2023	29.3074	29.3825	29.2974	0.558467	-0.558467	+	Q8VEM8;G5E902	Q8VEM8;G5E902	Phosphate carrier protein, mitochondrial	Slc25a3				26.1557	26.16	26.3681	26.2279	26.5201	26.4881	26.3933	26.4672	-0.239233	0.239233	+	Q9WVK4;Q9QXY6	Q9WVK4	EH domain-containing protein 1	Ehd1		EH domain-containing protein 1
	27.5591	27.3444	27.3941	27.4325	27.1344	27.1275	27.124	27.1286	-0.3039	0.303935	+	Q91WC0;F2Z420;F2Z438	Q91WC0;F2Z420;F2Z438	Histone-lysine N-methyltransferase setd3	Setd3				28.3012	28.2249	28.4875	28.3379	28.0566	28.101	27.9899	28.0492	0.2887	-0.2887	+	Q9Z110;D3Z0B4;H3BKJ8;H3BLE8;H3BKK0	Q9Z110	Delta-1-pyrroline-5-carboxylate synthase;Glutamate 5-kinase;Gamma-glutamyl phosphate reductase	Aldh18a1		Delta-1-pyrroline-5-carboxylate synthase
	28.9872	28.8133	28.8339	28.8781	28.4398	28.3179	28.5273	28.4283	-0.4498	0.449778	+	Q91YI0;E0CY49;F7D439;E0CYV3	Q91YI0;E0CY49	Argininosuccinate lyase	Asl				22.8155	23.0132	22.9133	22.914	22.416	22.4453	21.8408	22.234	0.679967	-0.679967	+	Q9Z2X2	Q9Z2X2	26S proteasome non-ATPase regulatory subunit 10	Psmd10		26S proteasome non-ATPase regulatory subunit 10
	27.5823	27.4467	27.4796	27.5029	27.9559	27.9201	28.1492	28.0084	0.505533	-0.505511	+	Q91YW3	Q91YW3	DnaJ homolog subfamily C member 3	Dnajc3
	30.9635	30.77	30.7968	30.8434	30.4134	30.3897	30.5227	30.4419	-0.4015	0.401513	+	Q91Z25;Q9WV32;D3Z6S0;F6THG2;F6VVE6	Q91Z25;Q9WV32	Actin-related protein 2/3 complex subunit 1B	Arpc1b
	27.6731	27.4546	27.5921	27.5733	28.4909	28.3043	28.4935	28.4296	0.8563	-0.856308	+	Q920A5	Q920A5	Retinoid-inducible serine carboxypeptidase	Scpep1
	27.4023	27.2994	27.8518	27.5178	26.544	26.7873	26.5884	26.6399	-0.877933	0.877948	+	Q920Q8	Q920Q8	Influenza virus NS1A-binding protein homolog	Ivns1abp
	31.4915	31.3691	31.4374	31.4327	30.9997	31.0519	31.0534	31.035	-0.397667	0.397646	+	Q922B2;Q8BJY7	Q922B2	Aspartate--tRNA ligase, cytoplasmic	Dars
	29.5217	29.4732	29.398	29.4643	28.9754	29.0884	29.0335	29.0324	-0.431867	0.431869	+	Q924B0;O55023;Q80ZJ2;A0A0A6YW07;D3Z703	Q924B0;O55023;Q80ZJ2	Inositol monophosphatase 1	Impa1
	27.9183	27.8082	27.6784	27.8016	27.3819	27.1569	27.2067	27.2485	-0.553133	0.553121	+	Q99KR3	Q99KR3	Beta-lactamase-like protein 2	Lactb2
	25.4118	25.1021	25.2567	25.2569	26.2958	26.5053	26.4063	26.4025	1.1456	-1.1456	+	Q99L20;G3UX71;G3UX05;G3UYJ7;Q61133	Q99L20		Gstt3
	27.8958	28.2167	28.063	28.0585	27.0688	27.3035	27.0668	27.1464	-0.912133	0.912146	+	Q99LB4;P24452;D3YTL5;D3YZN3;D3YU77;D3Z4K5	Q99LB4;P24452;D3YTL5	Macrophage-capping protein	Capg
	26.1229	25.633	26.3147	26.0235	27.2627	27.4263	27.4582	27.3824	1.35887	-1.35883	+	Q99LC3;A0A087WR38	Q99LC3	NADH dehydrogenase [ubiquinone] 1 alpha subcomplex subunit 10, mitochondrial	Ndufa10
	30.9088	31.287	31.3329	31.1762	31.9239	31.7941	32.0528	31.9236	0.747367	-0.747354	+	Q99P91;Q8BVA0	Q99P91;Q8BVA0	Transmembrane glycoprotein NMB	Gpnmb
	29.0642	28.8158	28.9272	28.9357	28.5829	28.4363	28.5187	28.5126	-0.4231	0.423084	+	Q9CPW4;Q3UA72;E9Q2K4	Q9CPW4;Q3UA72	Actin-related protein 2/3 complex subunit 5	Arpc5
	27.7589	28.0412	27.9555	27.9185	27.3911	27.219	27.315	27.3084	-0.610167	0.610175	+	Q9CQA3	Q9CQA3	Succinate dehydrogenase [ubiquinone] iron-sulfur subunit, mitochondrial	Sdhb
	28.1866	27.7403	27.7498	27.8922	26.6151	26.5537	26.5014	26.5567	-1.3355	1.33549	+	Q9CWF2	Q9CWF2	Tubulin beta-2B chain	Tubb2b
	31.9184	31.7532	31.7968	31.8228	31.4257	31.2445	31.4291	31.3664	-0.456367	0.456364	+	Q9CZD3	Q9CZD3	Glycine--tRNA ligase	Gars
	29.6225	29.7863	29.5992	29.6693	30.3223	30.542	30.8623	30.5755	0.9062	-0.906219	+	Q9CZU6;Q80X68	Q9CZU6	Citrate synthase, mitochondrial	Cs
	24.313	26.2262	26.1297	25.5563	26.5447	26.5726	26.5226	26.5466	0.990333	-0.36869	+	Q9D0F3	Q9D0F3	Protein ERGIC-53	Lman1
	30.9352	30.8249	30.6879	30.816	30.0723	30.1784	29.9279	30.0595	-0.756467	0.756456	+	Q9D0F9;A2CEK3	Q9D0F9;A2CEK3	Phosphoglucomutase-1	Pgm1;Pgm2
	27.2586	27.1237	27.0709	27.1511	26.7412	26.6865	26.717	26.7149	-0.436167	0.436174	+	Q9D0J4	Q9D0J4	ADP-ribosylation factor-like protein 2	Arl2
	25.1791	25.4815	25.7311	25.4639	26.7972	26.5159	26.767	26.6934	1.22947	-1.22946	+	Q9D0N7;D3YTP6;D3Z616	Q9D0N7;D3YTP6;D3Z616	Chromatin assembly factor 1 subunit B	Chaf1b
	24.6698	25.3768	25.4565	25.1677	26.4604	26.555	26.3556	26.457	1.2893	-1.28926	+	Q9D0R4;Q5SVX2	Q9D0R4;Q5SVX2	Probable ATP-dependent RNA helicase DDX56	Ddx56
	30.1253	29.9138	29.8286	29.9559	30.4742	30.3661	30.4414	30.4272	0.471333	-0.471306	+	Q9D379;E9PWK1;F6YTS6;D3Z4M3	Q9D379;E9PWK1;F6YTS6	Epoxide hydrolase 1	Ephx1
	33.613	33.6146	33.5024	33.5767	33.3614	33.2633	33.3239	33.3162	-0.260467	0.260461	+	Q9D8E6	Q9D8E6	60S ribosomal protein L4	Rpl4
	30.6015	30.4818	30.3754	30.4862	29.7951	29.636	29.5852	29.6721	-0.814133	0.814137	+	Q9DAW9;A0A0G2JDV8;A0A0G2JFI6;A0A0G2JFC8;A0A0G2JFG3;D3Z7R6	Q9DAW9;A0A0G2JDV8	Calponin-3	Cnn3
	26.3556	26.5089	26.542	26.4688	26.8596	26.8523	26.956	26.8893	0.420467	-0.420527	+	Q9DBE9	Q9DBE9	pre-rRNA processing protein FTSJ3	Ftsj3
	33.1309	33.0477	33.0863	33.0883	32.7225	32.4781	32.6338	32.6115	-0.476833	0.476813	+	Q9DBJ1;O70250	Q9DBJ1	Phosphoglycerate mutase 1	Pgam1
	27.0333	27.4901	27.3471	27.2902	26.6486	26.5725	26.5182	26.5798	-0.7104	0.710405	+	Q9EP89	Q9EP89	Serine beta-lactamase-like protein LACTB, mitochondrial	Lactb
	30.1245	29.859	30.0001	29.9945	30.6133	30.7697	30.6685	30.6838	0.6893	-0.689338	+	Q9EQH3	Q9EQH3	Vacuolar protein sorting-associated protein 35	Vps35
	29.9649	29.7313	29.8193	29.8385	29.4123	29.3438	29.3818	29.3793	-0.4592	0.459157	+	Q9ER72;A0A140LII7;A0A140LIB6	Q9ER72	Cysteine--tRNA ligase, cytoplasmic	Cars
	30.3154	29.9796	29.8538	30.0496	29.4096	29.4357	29.296	29.3804	-0.669167	0.669186	+	Q9EST5	Q9EST5	Acidic leucine-rich nuclear phosphoprotein 32 family member B	Anp32b
	27.4626	27.2191	27.489	27.3902	26.7183	26.7173	26.8611	26.7656	-0.624667	0.624687	+	Q9JI10;Q9JI11;D6RHQ9	Q9JI10;Q9JI11	Serine/threonine-protein kinase 3;Serine/threonine-protein kinase 3 36kDa subunit;Serine/threonine-protein kinase 3 20kDa subunit;Serine/threonine-protein kinase 4;Serine/threonine-protein kinase 4 37kDa subunit;Serine/threonine-protein kinase 4 18kDa subunit	Stk3;Stk4
	27.988	27.8476	27.6831	27.8396	28.2889	28.2593	28.2451	28.2644	0.424867	-0.424918	+	Q9JKC8;H7BWY2;D3YWU3;D3YXV9;Q8R2R9;D6RI63	Q9JKC8;H7BWY2	AP-3 complex subunit mu-1	Ap3m1
	28.0632	28.063	28.2419	28.1227	27.5701	27.6805	27.792	27.6809	-0.441833	0.441847	+	Q9JLN9	Q9JLN9	Serine/threonine-protein kinase mTOR	Mtor
	27.527	27.5361	27.4969	27.52	27.2991	27.4104	27.298	27.3358	-0.184167	0.184162	+	Q9JLQ0	Q9JLQ0	CD2-associated protein	Cd2ap
	29.57	29.3416	29.4676	29.4597	28.8639	28.7523	28.953	28.8564	-0.603333	0.603371	+	Q9WTM5;A0A1B0GRW3;A0A1B0GR89;A0A1B0GSR4;A0A1B0GT54;A0A1B0GRT1	Q9WTM5	RuvB-like 2	Ruvbl2
	27.5725	27.3696	27.3785	27.4402	26.7898	26.9252	27.0007	26.9052	-0.534967	0.53495	+	Q9WTX2	Q9WTX2	Interferon-inducible double-stranded RNA-dependent protein kinase activator A	Prkra
	27.3481	27.457	27.0115	27.2722	28.277	28.184	28.3141	28.2584	0.986167	-0.986202	+	Q9Z0M5	Q9Z0M5	Lysosomal acid lipase/cholesteryl ester hydrolase	Lipa
	29.7176	29.8146	29.6687	29.7336	29.5007	29.5513	29.4688	29.5069	-0.2267	0.226718	+	Q9Z0S1;A0A1B0GRV0;D3Z0E6;D3Z5X0	Q9Z0S1;A0A1B0GRV0;D3Z0E6	3(2),5-bisphosphate nucleotidase 1	Bpnt1
	31.7177	31.5099	31.4565	31.5614	31.1913	31.0581	31.1282	31.1259	-0.4355	0.43548	+	Q9Z1Q9;G3UY93;G3UZ22;G3UYW2;G3UZX1	Q9Z1Q9;G3UY93	Valine--tRNA ligase	Vars
	25.4774	25.4158	25.4459	25.4464	24.787	24.7752	24.9147	24.8256	-0.620733	0.595549	+	Q9Z2G0	Q9Z2G0	Protein fem-1 homolog B	Fem1b
	27.9845	27.5393	27.5262	27.6833	26.795	26.574	26.937	26.7687	-0.914667	0.914677	+	V9GX43;A0A0R4J2B0;S4R2U7;S4R1S7;E9QA47;Q9Z0H4;S4R2L5;S4R2J2;A3KGT0;S4R2S7	V9GX43;A0A0R4J2B0;S4R2U7;S4R1S7;E9QA47;Q9Z0H4;S4R2L5	CUGBP Elav-like family member 2	Celf2

## Sheet: f
		Histone marks		TRANSCRIPTOMIC gene expression		CGH
Leukemia		DA1-3b/D365	DA1-3b	DA1-3b/D365 versus DA1-3b		DA1-3b/D365				DA1-3b
	GENE LIST	Histone marks		Log(FC)	p value	Chromosome	Cytoband	Amplification	Deletion	Chromosome	Cytoband	Amplification	Deletion
Common genes	Atp6v1h	H3K4me3	H3K4me3	0.348163625251319	0.0739581990571177
	Pck2	H3K4me3	H3K4me3	0.498059281770336	0.0728135829568659
	Thoc5	H3K4me3	H3K4me3	0.391328106035356	0.0106083315863218	chr11	qA1 - qA2	0.409665	None	chr11	qA1 - qA2	0.279115	None
	Ndufa12	H3K4me3	H3K4me3	0.202848163326017	0.237595283710586
	Sh3bp1	H3K4me3	H3K4me3	-0.00671344093975534	0.966815184441031
	Septin9	H3K4me3	H3K4me3	0.299547027658589	0.0512967335004054
	Ppih	H3K4me3	H3K4me3	0.392070338046858	0.00164840058725039
	Cad	H3K4me3	H3K4me3	0.0380696729428021	0.820189608090538
	Cryzl1	H3K4me3	H3K4me3	0.321669568685154	0.0342008165088409
	Eif2b4	H3K4me3	H3K4me3	0.487395582007894	0.0103919535663438
	Kif2a	H3K4me3	H3K4me3	0.154169926672772	0.31510392420781
	Ash2l	H3K4me3	H3K4me3	-0.0060383011143994	0.959032451810802					chr8	qA1.1 - qB3.1	0.37842	None
	Ascc3	H3K4me3	H3K4me3	-0.0293133827019343	0.873758075741963
	Irf2bp2	H3K4me3	H3K4me3	-0.275650834027341	0.0747660719158201
	Eml2	H3K4me3	H3K4me3	-0.0722699332497889	0.680785545920081
	Stxbp2	H3K4me3	H3K4me3	0.13903275690207	0.589308171132622					chr8	qA1.1 - qE2	0.32208	None
	Klhdc4	H3K4me3	H3K4me3	0.168090593443081	0.315364985835654					chr8	qA1.1 - qE2	0.32208	None
	Polr1e	H3K4me3	H3K4me3	0.245240025082575	0.192208488450561
	Adssl1	H3K4me3	H3K4me3	-0.574591333584303	0.153824403303251	chr12	qA1.1 - qF2	0.355393	None	chr12	qA1.1 - qF2	0.250496	None
	Gyg;Gyg1	H3K4me3	H3K4me3	0.0411561904429156	0.847028778960644
	Ell	H3K4me3	H3K4me3	0.417656915208235	0.00518851313329789					chr8	qA1.1 - qE2	0.32208	None
	Atox1	H3K4me3	H3K4me3	0.105708566570144	0.589421348667125	chr11	qB1.3	None	-0.372123	chr11	qB1.3	None	-0.432455
	Gclm	H3K4me3	H3K4me3	0.024856363621609	0.931696485048281
	Purb	H3K4me3	H3K4me3	0.503547390016408	0.00632004299246501	chr11	qA1 - qA2	0.409665	None	chr11	qA1 - qA2	0.279115	None
	Hax1	H3K4me3	H3K4me3	0.338930485573599	0.0327826221220282
	Fkbp8	H3K4me3	H3K4me3	0.590893806469181	0.00153346434894357					chr8	qA1.1 - qE2	0.32208	None
	Ap1b1	H3K4me3	H3K4me3	0.470336289790181	0.000466761651563776	chr11	qA1 - qA2	0.409665	None	chr11	qA1 - qA2	0.279115	None
	Idh1	H3K4me3	H3K4me3	-0.709687279470551	0.00138534447443161
	F10	H3K4me3	H3K4me3	-0.0515923635750806	0.892827385320931					chr8	qA1.1 - qE2	0.32208	None
	Gzmb	H3K27me3	H3K27me3	-1.09091404927624	0.000591467038579579
	Aldoa;Aldoart1	H3K27me3	H3K27me3	-0.160124129856708	0.507778957367189					chr12	qA1.1 - qF2	0.250496	None
	Gpi	H3K27me3	H3K27me3	-0.204693121527718	0.653099674095644
	Me1	H3K4me3	H3K4me3	-1.92162355490568	1.93424314782261e-07	chr9	qA1 - qF4	0.374546	None	chr9	qA5.1 - qF3	0.313284	None
	P4hb	H3K4me3	H3K4me3	-0.400987853485352	0.238676312774699
	Pgk1	H3K4me3	H3K4me3	-0.153183082195941	0.382504022110397	chrX	qA1.1 - qF5	None	-0.619501	chrX	qA1.1 - qF5	None	-0.627477
						chrX	qA7.1 - qF5	None	-0.471147	chrX	qA7.1 - qF5	None	-0.477213
						chrX	qC3 - qD	None	-0.416664
	Fv4
	Itga5	H3K4me3	H3K4me3	0.0339268114776825	0.841112601005353					chr15	qF3	0.458688	None
	Cox5a	H3K4me3	H3K4me3	0.243188878731797	0.107706842768756	chr9	qA1 - qF4	0.313284	None	chr9	qA1 - qF4	0.313284	None
						chr9	qA5.3 - qC	0.343642	None	chr9	qA5.1 - qF3	0.343642	None
	Rpl27a	H3K4me3	H3K4me3	0.122273968902743	0.479646579600723
	Mdh1	H3K4me3	H3K4me3	0.364268046848279	0.0125698381340728
	Lgals1	H3K4me3	H3K4me3	0.353098850015288	0.10021726156011	chr19	qA	0.457869	None	chr19	qA - qD3	0.500632	None
										chr19	qA	0.747466	None
	Eno1	H3K4me3	H3K4me3	-0.0943904190636253	0.708504495526811					chr4	qE2	None	-0.434332
	Selenbp1;Selenbp2	H3K27me3	H3K27me3	-0.751781454874711	0.149192725162724
	Tpi1	H3K4me3	H3K4me3	-0.326371289790544	0.282885623077902
	Myd88	H3K4me3	H3K4me3	0.469502097292777	0.00786109964263506
	Tln1	H3K4me3	H3K4me3	0.271244728530952	0.0163178828062079
	Ptpn6	H3K4me3	H3K4me3	-0.104391673700551	0.574749546047126
	Nedd4	H3K4me3	H3K4me3	0.466047374690712	0.000701150185156917	chr9	qA1 - qF4	0.374546	None	chr9	qA1 - qF4	0.313284	None
										chr9	qA5.1 - qF3	0.343642	None
	Gsr	H3K4me3	H3K4me3	-0.115035118651461	0.36121570324384					chr8	qA1.1 - qE2	0.32208	None
										chr8	qA1.1 - qB3.1	0.37842	None
	Lmna	H3K4me3	H3K4me3	-0.253080054572863	0.25296739982198
	Msh6	H3K4me3	H3K4me3	-0.143100549974474	0.236997533332852	chr17	qB1 - qE5	0.286264	None
	Eef2	H3K4me3	H3K4me3	0.122936512485733	0.343487490666906
	Eif5	H3K4me3	H3K4me3	0.100861564026644	0.555493479888149	chr12	qA1.1 - qF2	0.355393	None	chr12	qA1.1 - qF2	0.250496	None
										chr12	qE - qF1	0.31133	None
	Abce1	H3K4me3	H3K4me3	0.614088595609523	0.000275922417167998					chr8	qA1.1 - qE2	0.32208	None
	Psme3	H3K4me3	H3K4me3	-0.161004734591502	0.617384133137853
	Vbp1	H3K4me3	H3K4me3	0.0283337610497441	0.828662242138682	chrX	qA1.1 - qF5	None	-0.619501	chrX	qA1.1 - qF5	None	-0.627477
						chrX	qA7.1 - qF5	None	-0.471147	chrX	qA7.1 - qF5	None	-0.477213
						chrX	qA7.3	None	-0.36311
	Calm1	H3K4me3	H3K4me3	-0.0771374122232285	0.614435089877808	chr12	qA1.1 - qF2	0.355393	None	chr12	qA1.1 - qF2	0.250496	None
						chr12	qE	0.431598	None	chr12	qE - qF1	0.31133	None
	Dnaja1	H3K4me3	H3K4me3	0.0921289263262253	0.423576275404665
	Pebp1	H3K4me3	H3K4me3	-0.164439802954952	0.226287168140253
	Bop1	H3K4me3	H3K4me3	0.423000872253352	0.118047654115369
	Dtymk	H3K4me3	H3K4me3	0.403516045049766	0.0220654699966834
	Sap30bp	H3K4me3	H3K4me3	0.126696690888732	0.547057477206432
	Fam107b	H3K4me3	H3K4me3	-0.230318187096527	0.160573433561645
	Zc3h15	H3K4me3	H3K4me3	-0.0235792118030655	0.885744370750771
	Uap1l1	H3K4me3	H3K4me3	0.549480689914189	0.00312083852175486
	Esyt1	H3K4me3	H3K4me3	0.209245743958842	0.325254547547305
	Mob1b;Mob1a	H3K4me3	H3K4me3	0.243009445957432	0.162283815040599
	Puf60	H3K4me3	H3K4me3	0.250254260970634	0.109009987707085
	Vps13a	H3K4me3	H3K4me3	-0.329055198966248	0.048972503661956					chr19	qA - qD3	0.500632	None
	Utp18
	Asns	H3K4me3	H3K4me3	0.620884542402733	0.0337248964704106
	Rad21	H3K4me3	H3K4me3	-0.0214605358709861	0.879809048292267
	Srsf2	H3K4me3	H3K4me3	-0.298590446501943	0.18421638113932
	Galk2	H3K4me3	H3K4me3	0.156773439001547	0.185401168063432
	Tpm4	H3K4me3	H3K4me3	0.532870806149049	0.0156053499586447					chr8	qA1.1 - qE2	0.32208	None
	U2surp	H3K4me3	H3K4me3	-0.152580202882559	0.238148339846895
	Kyat3	H3K4me3	H3K4me3	-1.34327430109674	1.79916543391595e-08
	Mybbp1a	H3K4me3	H3K4me3	0.42190282395827	0.0943988804268275
	Gpt2	H3K4me3	H3K4me3	0.405776539227476	0.152168764135394					chr8	qA1.1 - qE2	0.32208	None
	Metap1	H3K4me3	H3K4me3	0.158838426690643	0.360256996068099
	Rbm28	H3K4me3	H3K4me3	-0.301577936720676	0.342154097975157
	Fermt3	H3K4me3	H3K4me3	0.348774751287865	0.242642497961211	chr19	qA	0.457869	None	chr19	qA - qD3	0.500632	None
										chr19	qA	0.747466	None
	Naxe	H3K4me3	H3K4me3	-0.0384501880951831	0.809562075601601
	Ilkap	H3K4me3	H3K4me3	0.393774010946688	0.00199992238764603
	Pspc1	H3K4me3	H3K4me3	-0.141882162840444	0.364908156925658
	Ndufs1	H3K4me3	H3K4me3	0.0503834741586076	0.772865470457978
	Fam49b	H3K4me3	H3K4me3	0.0853634990898975	0.458962654773491
	Pycr2	H3K4me3	H3K4me3	0.0840874146262109	0.673227138867472
	Mvd	H3K4me3	H3K4me3	0.185717377420056	0.38631951598952					chr8	qA1.1 - qE2	0.32208	None
										chr8	qE1 - qE2	0.413377	None
	Rap1b;Rap1a	H3K4me3	H3K4me3	0.00566601059957605	0.201828551541836
	Acy1	H3K4me3	H3K4me3	0.144886974336355	0.5130377068086	chr9	qA1 - qF4	0.374546	None	chr9	qA1 - qF4	0.313284	None
						chr9	qF1 - qF3	0.444128	None	chr9	qA5.1 - qF3	0.343642	None
	Capg	H3K4me3	H3K4me3	0.438200252310679	0.0916863425202557
	Acss1	H3K4me3	H3K4me3	-0.770428519995722	0.000104811152864513
	Rtn4	H3K4me3	H3K4me3	-0.0256530244663242	0.870865200784654
	Dut	H3K4me3	H3K4me3	-0.19552098404481	0.543691796794663
	Cotl1	H3K4me3	H3K4me3	-0.270997294405028	0.149811027099395					chr8	qA1.1 - qE2	0.32208	None
										chr8	qE1 - qE2	0.413377	None
	Snrpb2	H3K4me3	H3K4me3	0.22421708498082	0.173274721182755
	Rpl14	H3K4me3	H3K4me3	-0.142611728464122	0.460067949651618
	Atic	H3K4me3	H3K4me3	0.325731156573196	0.0897114302600149
	Ola1	H3K4me3	H3K4me3	0.283520974138575	0.0404146493314422
	Shmt2	H3K4me3	H3K4me3	0.568089010218474	0.00203796868652162
	Rnmt	H3K4me3	H3K4me3	0.149526664276195	0.2032999525408
	Serpinb1a	H3K4me3	H3K4me3	0.448992288758479	0.179633759432229
	Eef1e1	H3K4me3	H3K4me3	0.35570470837907	0.0738042158967844
	Mrps9	H3K4me3	H3K4me3	0.0344805219808322	0.797269907255067
	Phpt1	H3K4me3	H3K4me3	0.397693797271437	0.0027546691288285
	Cnpy3	H3K4me3	H3K4me3	0.0195493474006767	0.868023010915696	chr17	qB1 - qE5	0.286264	None
	Brix1	H3K4me3	H3K4me3	0.312456770175841	0.148196617969107
	Cyb5r3	H3K4me3	H3K4me3	-0.0164386366010643	0.929571303408648
	Sacm1l	H3K4me3	H3K4me3	0.173945012343594	0.169223820158913
	Upf1	H3K4me3	H3K4me3	0.360869298054606	0.0157687830499585					chr8	qA1.1 - qE2	0.32208	None
	Vps35	H3K4me3	H3K4me3	0.10643538836967	0.3326589531244					chr8	qA1.1 - qE2	0.32208	None
	Ndufa13	H3K4me3	H3K4me3	0.384804529867868	0.0512876410460296					chr8	qA1.1 - qE2	0.32208	None
	Psmg2	H3K4me3	H3K4me3	0.390392453547079	0.0496668749586882
	Stk4	H3K4me3	H3K4me3	-0.00931023187814617	0.949786724831505
	Nqo2	H3K4me3	H3K4me3	0.343442364039085	0.0215718976066855
	Uchl3;Uchl4	H3K4me3	H3K4me3	0.308968478250472	0.210606247467126	chr14	qD3 - qE4	None	-0.444837	chr9	qA1 - qF4	0.313284	None
						chr9	qA1 - qF4	0.374546	None	chr9	qA5.1 - qF3	0.343642	None
						chr9	qA5.3 - qC	0.435325	None
	Nudt5	H3K4me3	H3K4me3	0.410429610078253	0.0205748852211783
	Aldh9a1	H3K4me3	H3K4me3	-0.115538851592198	0.554258757626763
	Plec	H3K4me3	H3K4me3	-0.417516627941119	0.0997557201467676
	Dnaja2	H3K4me3	H3K4me3	0.494452977499805	0.00346939313630819					chr8	qA1.1 - qE2	0.32208	None
	Cyp11a1	H3K4me3	H3K4me3	0.529389926885857	0.0261894011690789	chr9	qA1 - qF4	0.374546	None	chr9	qA1 - qF4	0.313284	None
						chr9	qA5.3 - qC	0.435325	None	chr9	qA5.1 - qF3	0.343642	None
	Plod3	H3K4me3	H3K4me3	0.051539155299519	0.824123037482636
	Galk1	H3K4me3	H3K4me3	-0.215437508354626	0.32999619524043
	Dstn	H3K4me3	H3K4me3	-0.228661252273776	0.243557840081341
	Ehd1	H3K4me3	H3K4me3	0.099278572972743	0.567867020399449	chr19	qA	0.457869	None	chr19	qA - qD3	0.500632	None
	Aldh18a1	H3K4me3	H3K4me3	0.373627933151694	0.0925330139211768					chr19	qA - qD3	0.500632	None
	Psmd10	H3K4me3	H3K4me3	-0.0282740813103519	0.862928236003688	chrX	qA1.1 - qF5	None	-0.619501	chrX	qA1.1 - qF5	None	-0.627477
						chrX	qA7.1 - qF5	None	-0.471147	chrX	qA7.1 - qF5	None	-0.477213
Exclusive genes : DA1-3b/D365	Abhd17b	H3K4me3	H3K4me3	0.0428627978231422	0.729224159486736
	Arfip2	H3K4me3	H3K4me3	0.241478700097099	0.147893280620916
	Ascc1	H3K4me3	H3K4me3	0.0592216843983948	0.715506106688976
	Ass1;Gm5424	H3K27me3	H3K27me3	4.89630874547348	1.24317353212906e-11	chr2	qB	0.34478	None
	Cbl	H3K4me3	H3K4me3	-0.231896390894825	0.304943251222965	chr9	qA1 - qF4	0.374546	None	chr9	qA1 - qF4	0.313284	None
										chr9	qA5.1 - qF3	0.343642	None
	Coq9	H3K4me3	H3K4me3	0.683491789211359	0.00581363605501852					chr8	qA1.1 - qE2	0.32208	None
	Ctsz	H3K4me3	H3K4me3	0.272975234520338	0.104447390646572
	Dph1	H3K4me3	H3K4me3	0.464996779864807	0.0201801632050404
	Gapvd1	H3K4me3	H3K4me3	-0.135846305607732	0.282809834411998
	Glmn	H3K4me3	H3K4me3	0.340534439256514	0.0243306464742662
	Icam1	H3K4me3	H3K4me3	0.474756952183606	0.0188635602166192	chr9	qA1 - qF4	0.374546	None	chr9	qA1 - qF4	0.313284	None
	Lamtor1	H3K4me3	H3K4me3	0.134147880473673	0.464050685832294
	Ngly1	H3K4me3	H3K4me3	0.144376105435684	0.469129026835961
	Otud4	H3K4me3	H3K4me3	0.474097817721461	0.00294329402052438					chr8	qA1.1 - qE2	0.32208	None
	Pura	H3K4me3	H3K4me3	-0.230796786229922	0.197291898816019
	Qtrt1	H3K4me3	H3K4me3	0.503275939955733	0.00342763173225584	chr9	qA1 - qF4	0.374546	None	chr9	qA1 - qF4	0.313284	None
	Rab3gap2	H3K4me3	H3K4me3	0.0312844980538909	0.843160958812823
	Rab44	H3K4me3	H3K4me3	-0.372547108561207	0.191122505443929
	Rbm15	H3K4me3	H3K4me3	-0.203580593099868	0.30808944774049
	Ric8a	H3K4me3	H3K4me3	0.251124230565191	0.072245547860226
	Tbcel	H3K4me3	H3K4me3	-0.21816805555974	0.150384760260659					chr9	qA1 - qF4	0.313284	None
	Tubgcp3	H3K4me3	H3K4me3	-0.466549752666825	0.271119700854902					chr8	qA1.1 - qE2	0.32208	None
										chr8	qA1.1 - qB3.1	0.37842	None
	Utp23	H3K4me3	H3K4me3	0.381259266243493	0.0168111861485781
	Vcpip1	H3K4me3	H3K4me3	0.243963068896685	0.0241488880886066
	Vps53	H3K4me3	H3K4me3	-0.22615101966838	0.0421276357875826
Exclusive genes : DA1-3b	Alox5	H3K4me3	H3K4me3	-0.22107197357335	0.40832425158767
	Apmap	H3K4me3	H3K4me3	0.186062579042275	0.399141281852531
	Cmc1	H3K4me3	H3K4me3	0.103379198871533	0.425563130570925
	Cnot7	H3K4me3	H3K4me3	-0.262647172080769	0.042000323723487					chr8	qA1.1 - qE2	0.32208	None
										chr8	qA1.1 - qB3.1	0.37842	None
	Crot	H3K4me3	H3K4me3	0.0305264400048113	0.834228085080478
	Cwf19l1	H3K4me3	H3K4me3	-0.181337580342106	0.331646352058971					chr19	qA - qD3	0.500632	None
	Diexf	H3K4me3	H3K4me3	-0.130393216357424	0.394044999440155
	Emc7	H3K4me3	H3K4me3	0.246849887806665	0.245540516175706
	Enah	H3K4me3	H3K4me3	-0.646790339903681	0.000248322731584092
	F13a1	H3K27me3	H3K9me3	-5.4253927397271	1.695686899713e-13
	Gdi1	H3K4me3	H3K4me3	-0.00930743031002557	0.964842501664122	chrX	qA1.1 - qF5	None	-0.619501	chrX	qA1.1 - qF5	None	-0.627477
						chrX	qA7.1 - qF5	None	-0.471147	chrX	qA7.1 - qF5	None	-0.477213
						chrX	qA7.3	None	-0.36311
	Iws1	H3K4me3	H3K4me3	-0.0788954799160351	0.577937342011916
	Mpp1	H3K4me3	H3K4me3	-0.226019750044379	0.260366775862384	chrX	qA1.1 - qF5	None	-0.471147	chrX	qA1.1 - qF5	None	-0.627477
						chrX	qA7.1 - qF5	None	-0.36311	chrX	qA7.1 - qF5	None	-0.477213
						chrX	qA7.3	None	-0.619501
	Mtnd5
	Ncbp2	H3K4me3	H3K4me3	0.241920346533462	0.147890770434611
	Nmral1	H3K4me3	H3K4me3	0.477712543906168	0.0118273057586033
	Plch1	H3K4me3	H3K4me3	0.138089402931284	0.379628275762373
	Psmb10	H3K4me3	H3K4me3	-0.0533867954459613	0.69164949809506					chr8	qA1.1 - qE2	0.32208	None
										chr8	qD3 - qE1	0.423577	None
	Sptbn4	H3K27me3	H3K27me3	0.000791057383969118	0.997283245608055
	Srp9	H3K4me3	H3K4me3	0.169450911799	0.242582713070267
	Ssu72	H3K4me3	H3K4me3	0.325462776671992	0.0422782198711181	chr4	qE2	None	-0.431657	chr4	qE2	None	-0.434332
	Sumo3	H3K4me3	H3K4me3	0.096908472328515	0.511711515881383
	Tpp1	H3K4me3	H3K4me3	-0.00207644313157118	0.98488571681758
	Trim32	H3K4me3	H3K4me3	0.170555905544079	0.20423856898062
	Ufc1	H3K4me3	H3K4me3	0.107417929083086	0.446378323156452
	Vars2	H3K4me3	H3K4me3	0.189584411086601	0.2424977961788	chr17	qB1 - qE5	0.286264	None

## Sheet: g
Melanoma	GENE LIST	Histone marks		TRANSCRIPTOMIC gene expression		CGH				CGH
		B16-F1GFP-M	B16-F1GFP-D	B16-F1GFP-D VS B16-F1GFP-M		B16-F1GFP-M				B16-F1GFP-D
		Histone marks		Log(FC)	p value	Chromosome	Cytoband	Amplification	Deletion	Chromosome	Cytoband	Amplification	Deletion
Common genes	Lrrc40	H3K4me3	H3K4me3	0.216317	0.246802944534409	chr3	qF3 - qH4	None	-0.293782	chr3	qF3 - qH4	None	-0.352285
	Gys1	H3K4me3	H3K4me3	0.616671	0.17797255244607
	Septin9	H3K4me3	H3K4me3
	Yars	H3K4me3	H3K9me3	0.222793	0.45320313761226	chr4	qA1 - qE2	None	-0.286796	chr4	qA1 - qE2	None	-0.311411
	Srgap2	H3K4me3	H3K4me3	0.0111389	0.964457306478622	chr1	qE2.1 - qF	0.320618	None	chr1	qE2.1 - qF	0.318805	None
	Nasp	H3K4me3	H3K4me3	0.162843	0.485894302185416	chr4	qA1 - qE2	None	-0.286796	chr4	qA1 - qE2	None	-0.311411
	Cald1	H3K4me3	H3K4me3	-0.336254	0.437986110864777	chr6	qA1 - qG3	0.56275	None	chr6	qA1 - qG3	0.538246	None
	Acot7	H3K4me3	H3K4me3	0.193156	0.429118529649529	chr4	qA1 - qE2	None	-0.286796	chr4	qA1 - qE2	None	-0.311411
	Kif21b	H3K4me3	H3K4me3	-0.190327	0.50719758404161	chr1	qE2.1 - qF	0.320618	None	chr1	qE2.1 - qF	0.318805	None
	Hk2	H3K4me3	H3K4me3	0.414653	0.159928855707574	chr6	qA1 - qG3	0.56275	None	chr6	qA1 - qG3	0.538246	None
	Ahnak	H3K4me3	H3K4me3	-0.637654	0.0595453986366505	chr19	qA - qB	None	-0.282985	chr19	qA - qB	None	-0.296855
	Eml2	H3K4me3	H3K4me3	-0.374477	0.0568850849460912
	Acin1	H3K4me3	H3K4me3	0.0814678	0.688081425614903	chr14	qA1 - qE5	None	-0.329764	chr14	qA1 - qE5	None	-0.352572
	Gbe1	H3K4me3	H3K4me3	0.219727	0.643965073822387
	Anxa6	H3K4me3	H3K4me3	-0.0284899	0.909286873839192	chr11	qB1.2 - qB3	0.339639	None	chr11	qB1.2 - qB2	0.339135	None
	Psme1	H3K4me3	H3K4me3	-0.0237923	0.893053001864231	chr14	qA1 - qE5	None	-0.329764	chr14	qA1 - qE5	None	-0.352572
	Myef2	H3K4me3	H3K4me3	-0.0237833	0.899818479110033
	Gm9242;Gm6793	H3K9me3	H3K9me3
	Gyg;Gyg1	H3K4me3	H3K4me3	0.129307	0.572169309984425
	Pdlim1	H3K4me3	H3K4me3	0.578728	0.000155959685769682
	Naglu	H3K4me3	H3K4me3	-0.273599	0.223894978868519	chr11	qD - qE1	0.335823	None	chr11	qD - qE1	0.350024	None
	Comt	H3K4me3	H3K9me3	0.165305	0.308835959857929
	Rpp30	H3K4me3	H3K4me3	0.284157	0.119073125259998
	Aldoc	H3K4me3	H3K4me3	-0.6991	0.0287710118061526
	Aldoa	H3K4me3	H3K4me3	0.325489	0.214567283213841
	Ldha	H3K4me3	H3K4me3	0.263646	0.112621671577742
	Aprt	H3K4me3	H3K4me3	0.611362	0.00129961028256937	chr8	qE1	0.541904	None	chr8	qE1	0.53816	None
	Pgk1	H3K4me3	H3K4me3	0.168463	0.369260720295495	chrX	qA1.1 - qF5	None	-0.973439	chrX	qA1.1 - qF5	None	-0.987736
	Pfkl	H3K4me3	H3K4me3	0.367684	0.323967925365076					chr10	qA1 - qD3	None	-0.332439
	Psmd3	H3K4me3	H3K4me3	0.435719	0.0350601838765403
	Ldhb	H3K4me3	H3K4me3	0.272682	0.109126333107247	chr6	qA1 - qG3	0.56275	None	chr6	qA1 - qG3	0.538246	None
	Eno1	H3K4me3	H3K4me3	0.549771	0.0522919073999108	chr4	qA1 - qE2	None	-0.286796	chr4	qA1 - qE2	None	-0.311411
	Selenbp1;Selenbp2	H3K9me3	H3K4me3	-0.117154	0.816735662872838
	Tpi1	H3K4me3	H3K4me3	0.331483	0.306916662727642	chr6	qA1 - qG3	0.56275	None	chr6	qA1 - qG3	0.538246	None
	Vim	H3K4me3	H3K4me3	0.407641	0.00836093004116109
	Impdh2	H3K4me3	H3K4me3	0.642125	0.00342379960120757
	Ppic	H3K4me3	H3K4me3	1.08097	2.81563991879261e-06	chr18	qA1 - qE4	None	-0.310018	chr18	qA1 - qE4	None	-0.282886
	Fkbp4	H3K4me3	H3K4me3	0.252395	0.183249808720319	chr6	qA1 - qG3	0.56275	None	chr6	qA1 - qG3	0.538246	None
	Aimp1	H3K4me3	H3K4me3	0.272897	0.0688910118655912	chr3	qF3 - qH4	None	-0.293782	chr3	qF3 - qH4	None	-0.352285
	Cfl2	H3K4me3	H3K4me3	0.108522	0.369737524888463
	Capzb	H3K4me3	H3K4me3	0.407742	0.0123739256368736	chr4	qA1 - qE2	None	-0.286796	chr4	qA1 - qE2	None	-0.311411
	Pfkm	H3K4me3	H3K4me3	-0.0849734	0.743971267561489	chr15	qB3.1 - qF3	0.341853	None	chr15	qB3.1 - qF3	0.315715	None
	Hsd17b4	H3K4me3	H3K4me3	0.200385	0.325367948099037	chr18	qA1 - qE4	None	-0.310018	chr18	qA1 - qE4	None	-0.282886
	Ran	H3K4me3	H3K4me3	0.198042	0.110644347918951
	Cct7	H3K4me3	H3K4me3	0.205715	0.177274825404414	chr6	qA1 - qG3	0.56275	None	chr6	qA1 - qG3	0.538246	None
	Cct6a	H3K4me3	H34me3	0.518413	0.0250928973908462
	Mprip	H3K4me3	H3K4me3	-0.370948	0.026144815142105	chr11	qB1.2 - qB3	0.339639	None	chr11	qB1.2 - qB2	0.339135	None
	Smarcc1	H3K4me3	H3K4me3	-0.00222552	0.987905567576366
	Ckb	H3K4me3	H3K4me3	0.979836	0.000133964782926518	chr12	qF1 - qF2	0.321979	None	chr12	qF1 - qF2	0.326535	None
	Fabp5	H3K4me3	H3K4me3	0.352853	0.0559269874527242
	Srsf6	H3K4me3	H3K4me3	0.396953	0.0631880003269986
	Dip2b	H3K4me3	H3K4me3	0.0855537	0.606416484243386	chr15	qB3.1 - qF3	0.341853	None	chr15	qB3.1 - qF3	0.315715	None
	Phgdh	H3K4me3	H3K4me3	0.206051	0.191830192300281
	Rhoc	H3K4me3	H3K4me3	-0.250725	0.110002084328245
	Cdc42bpb	H3K4me3	H3K4me3	0.290438	0.065385140946949	chr12	qF1 - qF2	0.321979	None	chr12	qF1 - qF2	0.326535	None
	Tecpr1	H3K4me3	H3K4me3	0.134943	0.437698820639805
	Rhot1	H3K4me3	H3K4me3	0.376669	0.00927120949089309	chr11	qB5 - qD	0.345058	None	chr11	qB5 - qD	0.325711	None
	Rab39a	H3K9me3	H3K9me3
	Rcc2	H3K4me3	H3K4me3	0.335444	0.0640802327279067	chr4	qA1 - qE2	None	-0.286796	chr4	qA1 - qE2	None	-0.311411
	Lpcat2	H3K4me3	H3K4me3	0.20162	0.326794052974111	chr8	qC5 - qD1	0.324623	None	chr8	qC5 - qD1	0.309045	None
	Cpne1	H3K4me3	H3K4me3	0.131072	0.486497934326325
	Heatr5b	H3K4me3	H3K4me3	-0.138981	0.402839793469971
	Pfkp	H3K4me3	H3K4me3	0.129279	0.703791706950672	chr13	qA1 - qA3.1	None	-0.301463	chr13	qA1 - qA3.1	None	-0.324209
	Nek9	H3K4me3	H3K4me3	0.131918	0.323395632904045
	Cbr3	H3K4me3	H3K4me3	0.463638	0.0181835686936557
	Ero1l	H3K4me3		0.550392	0.185443063428746	chr14	qA1 - qE5	None	-0.329764	chr14	qA1 - qE5	None	-0.352572
	Hnrnpul1	H3K4me3	H3K4me3	-0.0787379	0.64468421643423
	Setd3	H3K4me3	H3K4me3	0.0722891	0.829484975723483	chr12	qF1 - qF2	0.321979	None	chr12	qF1 - qF2	0.326535	None
	Asl	H3K4me3	H3K4me3	0.143609	0.418764744686095
	Arpc1b	H3K4me3	H3K4me3	-0.297948	0.223207727505523
	Ivns1abp	H3K4me3	H3K4me3	0.352477	0.325260204916266
	Dars	H3K4me3	H3K4me3	-0.136382	0.445604982913446	chr1	qE2.1 - qF	0.320618	None	chr1	qE2.1 - qF	0.318805	None
	Impa1	H3K4me3	H3K4me3	-0.0804366	0.668372453133124
	Lactb2	H3K4me3	H3K4me3	0.175207	0.38594423205252
	Capg	H3K4me3	H3K4me3	0.927392	0.00226347303049444	chr6	qA1 - qG3	0.56275	None	chr6	qA1 - qG3	0.538246	None
	Arpc5	H3K4me3	H3K4me3	-0.022696	0.837599850552912
	Sdhb	H3K4me3	H3K4me3	-0.0186828	0.905090537730722	chr4	qA1 - qE2	None	-0.286796	chr4	qA1 - qE2	None	-0.311411
	Tubb2b	H3K4me3	H3K4me3	2.14935	1.11465911897395e-08
	Gars	H3K4me3	H3K4me3	0.23583	0.256789234296003	chr6	qA1 - qG3	0.56275	None	chr6	qA1 - qG3	0.538246	None
	Pgm1;Pgm2	H3K4me3	H3K4me3	0.143271	0.540309408311631					chr4	qA1 - qE2	None	-0.311411
	Arl2	H3K4me3	H3K4me3	0.134918	0.5057625292033	chr19	qA - qB	None	-0.282985	chr19	qA - qB	None	-0.296855
	Rpl4	H3K4me3	H3K4me3	0.0542365	0.810726336703011
	Cnn3	H3K4me3	H3K4me3	0.0911333	0.478478903361772					chr3	qF3 - qH4	None	-0.352285
	Pgam1	H3K4me3	H3K4me3	0.342628	0.254497512686041
	Lactb	H3K4me3	H3K4me3	0.225649	0.376693289092872
	Cars	H3K4me3	H3K4me3	0.22677	0.210713135395814
	Anp32b	H3K4me3	H3K4me3	0.394811	0.0113364619369258					chr4	qA1 - qE2	None	-0.311411
	Stk3	H3K4me3	H3K4me3	-0.0767695	0.600498158238768	chr15	qB3.1 - qF3	0.341853	None	chr15	qB3.1 - qF3	0.315715	None
	Stk4	H3K4me3	H3K4me3	0.185328	0.249199116284627
	Mtor	H3K4me3	H3K4me3	0.0222151	0.8671465980656	chr4	qA1 - qE2	None	-0.286796	chr4	qA1 - qE2	None	-0.311411
	Cd2ap	H3K4me3	H3K4me3	-0.162121	0.260696275367691
	Ruvbl2	H3K4me3	H3K4me3	0.368251	0.0819088519530311
	Prkra	H3K4me3	H3K4me3	0.309973	0.0717271176271361
	Bpnt1	H3K4me3	H3K4me3	0.44765	0.0606508334136365
	Vars	H3K4me3	H3K4me3	0.615987	0.00509397307514782
	Fem1b	H3K4me3	H3K4me3	0.202856	0.147971384748819
	Celf2	H3K4me3	H3K4me3	-0.273473	0.654077334401119
	Pgam5	H3K4me3	H3K4me3	0.458866	0.0104734293161879	chr5	qD - qF	None	-0.310086	chr5	qD - qF	None	-0.336669
	Ndufa4	H3K4me3	H3K4me3	0.0295299	0.82035114256672	chr6	qA1 - qG3	0.56275	None	chr6	qA1 - qG3	0.538246	None
	Cmas	H3K4me3	H3K4me3	0.328839	0.167600254023857	chr6	qA1 - qG3	0.56275	None	chr6	qA1 - qG3	0.538246	None
	Cwc22	H3K4me3	H3K4me3	0.298138	0.012645531720807
	Snx3	H3K4me3	H3K4me3	-0.252607	0.189013439067151
	Kcnab2	H3K4me3	H3K4me3			chr4	qA1 - qE2	None	-0.286796	chr4	qA1 - qE2	None	-0.311411
	Ppt2	H3K4me3	H3K4me3	0.358105	0.0954311089842103
	Sc3	H3K4me3	H3K4me3	0.00717389	0.967797821454824
	Nt5c2	H3K4me3	H3K4me3	0.0229268	0.912059009168962
	Abracl	H3K4me3	H3K4me3	-0.324879	0.0116151885646074
	Ankrd52	H3K4me3	H3K4me3	-0.127611	0.761952550851702
	Atp6v0a1	H3K4me3	H3K4me3	-0.118668	0.558667636530884	chr11	qD - qE1	0.335823	None	chr11	qD - qE1	0.350024	None
	Metap2	H3K4me3	H3K4me3	-0.0302014	0.941095876280557					chr10	qC2	None	-0.41406
	Sdcbp	H3K4me3	H3K4me3	0.00886729	0.955410380217351	chr4	qA1 - qE2	None	-0.286796	chr4	qA1 - qE2	None	-0.311411
	Ddost	H3K4me3	H3K4me3	0.118232	0.505557042896305	chr4	qA1 - qE2	None	-0.286796	chr4	qA1 - qE2	None	-0.311411
	Ap3d1	H3K4me3	H3K4me3	-0.384802	0.0280290428324081					chr10	qA1 - qD3	None	-0.332439
	Tom1	H3K4me3	H3K4me3	0.0942892	0.691644945104451
	Got1	H3K4me3	H3K4me3	0.481697	0.0261611938668847
	Tyrp1	H3K4me3	H3K4me3	-0.378467	0.399513938987211	chr4	qA1 - qE2	None	-0.286796	chr4	qA1 - qE2	None	-0.311411
	Ass1;Gm5424	H3K4me3	H3K4me3	0.0395918	0.916605821605238					chr10	qA1 - qD3	None	-0.332439
	Lamp2	H3K4me3	H3K4me3	-0.252686	0.126804656594605	chrX	qA1.1 - qF5	None	-0.973439	chrX	qA1.1 - qF5	None	-0.987736
	Hspa5	H3K4me3	H3K4me3	-0.156152	0.525749291316691
	Hexa	H3K4me3	H3K4me3	0.125771	0.555581522880421
	Dct	H3K4me3	H3K4me3	0.275744	0.0616276747720851	chr14	qA1 - qE5	None	-0.329764	chr14	qA1 - qE5	None	-0.352572
	Ptpn11	H3K4me3	H3K4me3	-0.00673391	0.956295311676691
	Pdha1	H3K4me3	H3K4me3	0.135834	0.403289908979492	chrX	qA1.1 - qF5	None	-0.973439	chrX	qA1.1 - qF5	None	-0.987736
	Rangap1	H3K4me3	H3K4me3	0.461104	0.0279286636922381	chr15	qB3.1 - qF3	0.341853	None	chr15	qB3.1 - qF3	0.315715	None
	Mapk14	H3K4me3	H3K4me3	0.163423	0.206551387634611	chr17	qA3.3 - qB1	0.52685	None	chr17	qA3.3 - qB1	0.540232	None
	Eif1	H3K4me3	H3K4me3	0.0431072	0.871283104175851	chr11	qD - qE1	0.335823	None	chr11	qD - qE1	0.350024	None
	S100b	H3K4me3	H3K4me3	-1.38435	2.94316474369724e-06					chr10	qA1 - qD3	None	-0.332439
	Atp6v1e1	H3K4me3	H3K4me3	0.258346	0.173220509543247	chr6	qA1 - qG3	0.56275	None	chr6	qA1 - qG3	0.538246	None
	Ncstn	H3K4me3	H3K4me3	0.0435828	0.711018955026525
	Atp6v1d	H3K4me3	H3K4me3	-0.296559	0.0293560504233486
	Eef2	H3K4me3	H3K4me3	0.0257838	0.850900523750119					chr10	qA1 - qD3	None	-0.332439
	Slc45a2	H3K4me3	H3K4me3	-0.0720035	0.758127712559612
	Ube2n	H3K4me3	H3K4me3	-0.425399	0.00192542413949872					chr10	qA1 - qD3	None	-0.332439
	Plxna1	H3K4me3	H3K4me3	-0.163205	0.564482277423262	chr6	qA1 - qG3	0.56275	None	chr6	qA1 - qG3	0.538246	None
	G3bp1	H3K4me3	H3K4me3	0.274011	0.450764309571477	chr11	qB1.2 - qB3	0.339639	None	chr11	qB1.2 - qB2	0.339135	None
	Lgals3bp	H3K4me3	H3K4me3	-0.424424	0.111980992100458					chr11	qE2	0.323716	None
	Ddx17	H3K4me3	H3K4me3	-0.0678184	0.705739552452108	chr15	qB3.1 - qF3	0.341853	None	chr15	qB3.1 - qF3	0.315715	None
	Arfgef3	H3K4me3	H3K4me3	-2.11145	2.21932531832516e-10
	Kiaa1033
	Caprin1	H3K4me3	H3K4me3	0.0738556	0.5582378836891
	Ppp1r14b	H3K4me3	H3K4me3	0.423211	0.0134512816279214	chr19	qA - qB	None	-0.282985	chr19	qA - qB	None	-0.296855
	Tfrc	H3K4me3	H3K4me3	0.271453	0.178204970269196
	Sqstm1	H3K4me3	H3K4me3	0.298656	0.135341256717782	chr11	qB1.2 - qB3	0.339639	None	chr11	qB1.2 - qB2	0.339135	None
	Ncapg2	H3K4me3	H3K4me3	-0.179689	0.234878720459575	chr12	qF1 - qF2	0.321979	None	chr12	qF1 - qF2	0.326535	None
	Nes	H3K4me3	H3K4me3	-0.553232	0.0406241906351249
	Rpap1	H3K4me3	H3K4me3	-0.0212528	0.924329609092461
	Fbxo2	H3K4me3	H3K4me3	-1.40864	2.67391415252399e-05	chr4	qA1 - qE2	None	-0.286796	chr4	qA1 - qE2	None	-0.311411
	Nol11	H3K4me3	H3K4me3	-0.133643	0.756998515710707
	Eogt	H3K4me3	H3K4me3	-0.424641	0.0278472537812002
	Ddx18	H3K4me3	H3K4me3	0.450023	0.0174777199352352	chr1	qE2.1 - qF	0.318805	None	chr1	qE2.1 - qF	0.320618	None
	Optn	H3K4me3	H3K4me3	-0.369207	0.225678264058634
	Wasf1	H3K4me3	H3K4me3	-0.171111	0.314849672719364					chr10	qA1 - qD3	None	-0.332439
	Atp1a1	H3K4me3	H3K4me3	0.183363	0.363544262826162
	Slc25a3	H3K4me3	H3K4me3	0.187955	0.331875092647403					chr10	qA1 - qD3	None	-0.332439
	Dnajc3	H3K4me3	H3K4me3	-0.21398	0.0699781385842694	chr14	qA1 - qE5	None	-0.329764	chr14	qA1 - qE5	None	-0.352572
	Scpep1	H3K4me3	H3K4me3	0.156495	0.525071794866158	chr11	qB5 - qD	0.345058	None	chr11	qB5 - qD	0.325711	None
	Gstt3	H3K4me3	H3K4me3	-1.17956	1.18152047579074e-08					chr10	qA1 - qD3	None	-0.332439
	Ndufa10	H3K4me3	H3K4me3	0.315618	0.0552937703965568
	Gpnmb	H3K4me3	H3K4me3	0.105587	0.549165974516283	chr6	qA1 - qG3	0.56275	None	chr6	qA1 - qG3	0.538246	None
	Cs	H3K4me3	H3K4me3
	Lman1	H3K4me3	H3K4me3	-0.0205614	0.882111206251676	chr18	qA1 - qE4	None	-0.310018	chr18	qA1 - qE4	None	-0.282886
	Chaf1b	H3K4me3	H3K4me3	0.2741	0.149297331429457
	Ddx56	H3K4me3	H3K4me3	0.471105	0.00456281733001788	chr11	qA1	0.343384	None	chr11	qA1	0.336353	None
	Ephx1	H3K4me3	H3K4me3	-0.0711493	0.77210809680319
	Ftsj3	H3K4me3	H3K4me3	0.545128	0.0271812649586345	chr11	qD - qE1	0.335823	None	chr11	qD - qE1	0.350024	None
	Vps35	H3K4me3	H3K4me3	-0.224754	0.0641682527584455
	Ap3m1	H3K4me3	H3K4me3	0.144778	0.272436784945456	chr14	qA1 - qE5	None	-0.329764	chr14	qA1 - qE5	None	-0.352572
	Lipa	H3K4me3	H3K4me3	-0.366576	0.0751330107406841
	Lta4h	H3K4me3	H3K4me3	-0.260717	0.512438755284227					chr10	qC2	None	-0.41406
Exclusive B16-F1GFP-D	Cryz	H3K4me3	H3K4me3	0.0128303	0.936867317528632	chr3	qF3 - qH4	None	-0.293782	chr3	qF3 - qH4	None	-0.352285
	Chtf18	H3K4me3	H3K4me3	0.00123062	0.994620441659861
	Tex2	H3K4me3	H3K4me3	-0.00536442	0.979297332205005	chr11	qD - qE1	0.335823	None	chr11	qD - qE1	0.350024	None
	Gpr155	H3K4me3	H3K4me3
	Deptor	H3K4me3	H3K4me3	0.779918	0.000484438591286669
	Urb1	H3K4me3	H3K4me3	0.401613	0.098325679672497
	Rsf1	H3K4me3	H3K4me3	-0.199154	0.299423309463152
	Map4k5	H3K4me3	H3K4me3	0.344365	0.0163171794417872
	Tex264	H3K4me3	H3K4me3	0.166589	0.480532667499721
	Plod2	H3K4me3	H3K4me3	0.115496	0.577107332766924
	Pafah2	H3K4me3	H3K4me3	-0.0235766	0.894260275462349	chr4	qA1 - qE2	None	-0.286796	chr4	qA1 - qE2	None	-0.311411
	Cc2d1b	H3K4me3	H3K4me3	0.112523	0.37365913167804	chr4	qA1 - qE2	None	-0.286796	chr4	qA1 - qE2	None	-0.311411
	Ankrd50	H3K4me3	H3K4me3	0.313243	0.212686927595469
	Adssl1	H3K4me3	H3K4me3	3.11343	3.54365271914476e-07	chr12	qF1 - qF2	0.321979	None	chr12	qF1 - qF2	0.326535	None
	Rras	H3K4me3	H3K4me3	-0.599572	0.0329492982445997
	Map1b	H3K4me3	H3K4me3	0.0420328	0.882956853496477
	Hsd17b8;H2-Ke6	H3K4me3	H3K4me3	0.0846293	0.669095532138429
	Ctps2	H3K9me3	H3K4me3	-0.196918	0.0772610051410469	chrX	qD - qF5	None	-0.973439	chrX	qA1.1 - qF5	None	-0.987736
	Rpl36a	H3K4me3	H3K4me3	0.368458	0.0332083880522208	chrX	qD - qF5	None	-0.973439	chrX	qA1.1 - qF5	None	-0.987736
	Slc39a7	H3K4me3	H3K4me3	0.147013	0.358147908277114
	Alkbh5	H3K4me3	H3K4me3	0.33103	0.130770934888775	chr11	qB1.2 - qB3	0.339639	None	chr11	qB1.2 - qB2	0.339135	None
	Dhps	H3K4me3	H3K4me3	0.211634	0.16944476807951
	Naa35	H3K4me3	H3K4me3	0.12869	0.172549290259558
	Ctdp1	H3K4me3	H3K4me3	0.641572	0.000264736380594697	chr18	qA1 - qE4	None	-0.310018	chr18	qA1 - qE4	None	-0.282886
	Polr2e	H3K4me3	H3K4me3	0.148725	0.449599502416135					chr10	qA1 - qD3	None	-0.332439
	Zadh2	H3K4me3	H3K4me3	0.149162	0.340535744192136	chr18	qA1 - qE4	None	-0.310018	chr18	qE3 - qE4	None	-0.282886
	Timmdc1	H3K4me3	H3K4me3	-0.0845343	0.593985185956459
	Gale	H3K4me3	H3K4me3	0.0387409	0.799135032883595	chr4	qA1 - qE2	None	-0.286796	chr4	qA1 - qE2	None	-0.311411
	Epn3	H3K9me3	H3K27me3	-0.165763	0.64694059249187
	Far1	H3K4me3	H3K4me3	-0.0490991	0.727191754266201
	Dimt1	H3K4me3	H3K4me3	0.213955	0.118145526739994
	Tbcb	H3K4me3	H3K4me3	0.00245921	0.989714749705288
	Saal1	H3K4me3	H3K4me3	-0.0445759	0.820646131695439
	Ccdc124	H3K4me3	H3K4me3	0.244866	0.199737768451361
	Dtd1	H3K4me3	H3K4me3	0.266507	0.0649335064664666
	Ivd	H3K4me3	H3K4me3	-0.184394	0.353654711426163
Exclusive B16-F1GFP-M	Inppl1	H3K4me3	H3K4me3	0.00733182	0.966100860987003
	Ergic2	H3K4me3	H3K4me3	0.0216106	0.929496316701385	chr6	qA1 - qG3	0.56275	None	chr6	qA1 - qG3	0.538246	None
	Cd44	H3K4me3	H3K4me3	0.320837	0.0333221287120746
	Cobll1	H3K4me3	H3K4me3	-0.132645	0.740910651942091
	Myo10	H3K4me3	H3K4me3	-0.0668486	0.697079823412872
	Gcat	H3K4me3	H3K4me3	-0.719668	0.0033984021813026	chr15	qB3.1 - qF3	0.341853	None	chr15	qB3.1 - qF3	0.315715	None
	Smpd4	H3K4me3	H3K4me3	-0.112403	0.624176417465618
	Urb2	H3K4me3	H3K4me3	0.351295	0.110398568472694
	Ciapin1	H3K4me3	H3K4me3	0.520246	0.0164977234253887	chr8	qC5 - qD1	0.324623	None	chr8	qC5 - qD1	0.309045	None
	Kc2	H3K4me3	H3K4me3	-0.138452	0.40838308737218
	Tor2a	H3K4me3	H3K4me3	0.0481317	0.745559495053579
	Glmp	H3K4me3	H3K4me3	-0.34517	0.0677635419034565
	Impact	H3K4me3	H3K4me3	0.345952	0.203822917827348	chr18	qA1 - qE4	None	-0.310018	chr18	qA1 - qE4	None	-0.282886
	Stx7	H3K4me3	H3K4me3	-0.253592	0.250178638349079					chr10	qA1 - qD3	None	-0.332439
	Prkaca	H3K4me3	H3K4me3	0.0649838	0.628332120850983
	Tyr	H3K4me3	H3K4me3	-0.827516	0.000988360572519089
	Gba	H3K4me3	H3K4me3	0.0690971	0.758639744757267
	Kif4	H3K4me3	H3K4me3	-0.127702	0.426832375839689	chrX	qA1.1 - qF5	None	-0.973439	chrX	qA1.1 - qF5	None	-0.987736
	Hccs	H3K4me3	H3K4me3	0.090117	0.498037722769411	chrX	qD - qF5	None	-0.973439	chrX	qA1.1 - qF5	None	-0.987736
	Pitpnb	H3K4me3	H3K4me3	-0.0798369	0.794418529499503	chr5	qD - qF	None	-0.310086	chr5	qD - qF	None	-0.336669
	Cpt1a	H3K4me3	H3K4me4	-0.0915613	0.70659775439489	chr19	qA - qB	None	-0.282985	chr19	qA - qB	None	-0.296855
	Cpe	H3K4me3	H3K4me4	0.634092	0.00333895886552035
	Gtf2f1	H3K4me3	H3K4me4	0.424016	0.0111307172808321	chr17	qC - qD	0.355199	None	chr17	qC - qD	0.376737	None
	Osbpl1a	H3K4me3	H3K4me4	-0.273436	0.131416337307081	chr18	qA1 - qE4	None	-0.310018	chr18	qA1 - qE4	None	-0.282886
	Wdr18	H3K4me3	H3K4me4	0.190421	0.380191612450169					chr10	qA1 - qD3	None	-0.332439
	Pml	H3K4me3	H3K4me4	-0.203722	0.147450279868148
	Rbl1	H3K4me3	H3K4me4	-0.4591	0.0125618869686014
	Dhx57	H3K4me3	H3K4me4	-0.241903	0.0206780068428162
	Grk2	H3K4me3	H3K4me4	0.14065	0.389340770536301
	Mapk15	H3K4me3	H3K4me4	-0.0100993	0.95806406658547	chr15	qB3.1 - qF3	0.341853	None	chr15	qB3.1 - qF3	0.315715	None
	Gltscr2	H3K4me3	H3K4me4
	Scfd2	H3K4me3	H3K4me4	0.395255	0.0317024889463588
	Trmt6	H3K4me3	H3K4me4	0.521371	0.00819089705059569
	Nop14	H3K4me3	H3K4me4	0.657989	0.00461541029044811
	Atg3	H3K4me3	H3K4me4	0.266833	0.101333940205716
	Txndc12	H3K4me3	H3K4me4	0.224342	0.208853096579616	chr4	qA1 - qE2	None	-0.286796	chr4	qA1 - qE2	None	-0.311411
	Chmp4b	H3K4me3	H3K4me4	-0.00603674	0.970263669503943
	Ndufs3	H3K4me3	H3K4me4	0.0129306	0.911452926894281
	Hpgds	H3K4me3	H3K4me4	-0.405778	0.0704176333205447	chr6	qA1 - qG3	0.56275	None	chr6	qA1 - qG3	0.538246	None
	Ngly1	H3K4me3	H3K4me4	0.0346949	0.86989566520313	chr14	qA1 - qA3	None	-0.329764	chr14	qA1 - qE5	None	-0.352572
	Hip1r	H3K4me3	H3K4me4	0.112903	0.423478738302138
	Timm17a	H3K4me3	H3K4me4	0.532868	0.0241000948437902	chr1	qE2.1 - qF	0.320618	None	chr1	qE2.1 - qF	0.318805	None

## Sheet: h
		Histone marks		TRANSCRIPTOMIC gene expression		CGH
		DA1-3b/D365	DA1-3b	DA1-3b/D365 versus DA1-3b		DA1-3b/D365				DA1-3b
	GENE LIST	Histone marks		Log(FC)	p value	Chromosome	Cytoband	Amplification	Deletion	Chromosome	Cytoband	Amplification	Deletion
11 Common proteins	Septin9	H3K4me3	H3K4me3	0.299547027658589	0.0512967335004054
Leukemia model	Eml2	H3K4me3	H3K4me3	-0.0722699332497889	0.680785545920081
	Gyg	H3K4me3	H3K4me3	0.0411561904429156	0.847028778960644
	Aldoa	H3K27me3	H3K27me3	-0.160124129856708	0.507778957367189					chr12	qA1.1 - qF2	0.250496	None
	Pgk1	H3K4me3	H3K4me3	-0.153183082195941	0.382504022110397	chrX	qA1.1 - qF5	None	-0.619501	chrX	qA1.1 - qF5	None	-0.627477
						chrX	qA7.1 - qF5	None	-0.471147	chrX	qA7.1 - qF5	None	-0.477213
						chrX	qC3 - qD	None	-0.416664
	Eno1	H3K4me3	H3K4me3	-0.0943904190636253	0.708504495526811					chr4	qE2	None	-0.434332
	Selenbp1	H3K27me3	H3K27me3	-0.751781454874711	0.149192725162724
	Tpi1	H3K4me3	H3K4me3	-0.326371289790544	0.282885623077902
	Eef2	H3K4me3	H3K4me3	0.122936512485733	0.343487490666906
	Capg	H3K4me3	H3K4me3	0.438200252310679	0.0916863425202557
	Vps35	H3K4me3	H3K4me3	0.10643538836967	0.3326589531244					chr8	qA1.1 - qE2	0.32208	None
11 Common proteins	Septin9	H3K4me3	H3K4me3
Melanoma model	Eml2	H3K4me3	H3K4me3	-0.374477	0.0568850849460912
	Gyg;Gyg1	H3K4me3	H3K4me3	0.129307	0.572169309984425
	Aldoa	H3K4me3	H3K4me3	0.325489	0.214567283213841
	Pgk1	H3K4me3	H3K4me3	0.168463	0.369260720295495	chrX	qA1.1 - qF5	None	-0.973439	chrX	qA1.1 - qF5	None	-0.987736
	Eno1	H3K4me3	H3K4me3	0.549771	0.0522919073999108	chr4	qA1 - qE2	None	-0.286796	chr4	qA1 - qE2	None	-0.311411
	Selenbp1	H3K9me3	H3K9me3	-0.117154	0.816735662872838
	Tpi1	H3K4me3	H3K4me3	0.331483	0.306916662727642	chr6	qA1 - qG3	0.56275	None	chr6	qA1 - qG3	0.538246	None
	Eef2	H3K4me3	H3K4me3	0.0257838	0.850900523750119	chr10	qA1 - qD3	None	-0.332439
	Capg	H3K4me3	H3K4me3	0.927392	0.00226347303049444	chr6	qA1 - qG3	0.56275	None	chr6	qA1 - qG3	0.538246	None
	Vps35	H3K4me3	H3K4me3	-0.224754	0.0641682527584455
